# Supplementary material for: Deep Sleep and Parietal Cortex Gene Expression Changes Are Related to Cognitive Deficits with Age
Source: PLoS One. 2011 Apr 4;6(4):e18387. doi: 10.1371/journal.pone.0018387 (PMC3070733; doi:10.1371/journal.pone.0018387)
Supplement: Table S1 — 622 genes significant by at least one of three statistical tests (ttest- young vs. aged; Pearson's correlation - Morris water maze behavior; Pearson's correlation- Inactive period deep sleep duration) are listed in alphabetical order. Probe set ID (Affymetrix), Gene Title, Young and Aged average and SEM are also given, along with test p-values and R-values (where appropriate). Significant p-values (≤0.01) are color coded red (for age upregulated, or behavior positive, or inactive period deep sleep negative) or blue (for age downregulated, behavior negative, or inactive period deep sleep positive). (XLS) [file pone.0018387.s001.xls]

## Sheet: Sheet1
			Average ± SEM		Aging t-test		Behavior Correlation		Deep Sleep Correlation
Probe set	symbol	Gene Title	Young	Aged	Direction	ttest	R score	p-value	R score	p-value
1376215_at	40248	membrane-associated ring finger (C3HC4) 11	6.17 ± 0.1	6.76 ± 0.08	down	0.00124688	-0.233308	0.465524	0.273981	0.414917
1386296_at	40429	septin 8	11.66 ± 0.02	11.81 ± 0.02	down	0.000113533	-0.431195	0.161655	0.361836	0.274195
1386906_a_at	40430	septin 9	9.01 ± 0.07	8.82 ± 0.06	up	0.065076	0.780793	0.00272207	-0.359083	0.278134
1387223_at	Aadat	aminoadipate aminotransferase	8.81 ± 0.08	8.23 ± 0.11	up	0.00199653	0.322441	0.306699	-0.12398	0.716466
1368561_at	Abcd2	ATP-binding cassette, sub-family D (ALD), member 2	8.92 ± 0.06	8.99 ± 0.08	down	0.50889	-0.751654	0.00481712	-0.155388	0.648233
1396113_at	Abhd14a	abhydrolase domain containing 14A	6.78 ± 0.11	6.7 ± 0.05	up	0.550605	0.712578	0.00930379	0.0724861	0.832268
1372552_at	Acbd3	acyl-Coenzyme A binding domain containing 3	9.58 ± 0.04	9.46 ± 0.03	up	0.0389784	0.901622	6.13992e-05	-0.0180767	0.95793
1373253_at	Acbd4	acyl-Coenzyme A binding domain containing 4	9.97 ± 0.03	9.71 ± 0.05	up	0.00182804	0.677149	0.0155639	-0.220302	0.515094
1387840_at	Acp1	acid phosphatase 1, soluble	11.08 ± 0.07	11.04 ± 0.04	up	0.668475	0.748104	0.0051377	0.193344	0.568944
1375944_at	Acss2	acyl-CoA synthetase short-chain family member 2	10.5 ± 0.04	10.69 ± 0.03	down	0.00631012	-0.714906	0.00897191	0.206874	0.541642
1382608_at	Actl6b	actin-like 6B	9.11 ± 0.05	9.3 ± 0.04	down	0.00968497	-0.209231	0.513991	0.390648	0.23488
1371741_at	Actr1a	ARP1 actin-related protein 1 homolog A, centractin alpha (yeast)	11.52 ± 0.07	11.48 ± 0.03	up	0.600356	0.720472	0.00821449	-0.219085	0.517476
1376353_at	Actr5	ARP5 actin-related protein 5 homolog (yeast)	6.79 ± 0.04	6.65 ± 0.03	up	0.014846	0.845412	0.000533115	-0.0277998	0.935334
1367644_at	Adcy6	adenylate cyclase 6	7.95 ± 0.07	8.23 ± 0.07	down	0.0150498	-0.802091	0.001697	0.113886	0.738822
1370121_at	Add1	adducin 1 (alpha)	9.94 ± 0.07	9.92 ± 0.06	up	0.769338	0.724804	0.00765877	0.317751	0.340988
1388922_at	Aip	aryl-hydrocarbon receptor-interacting protein	9.47 ± 0.07	9.36 ± 0.07	up	0.270471	0.752848	0.00471272	0.157104	0.644567
1395144_at	Ajap1	adherens junction associated protein 1	9.16 ± 0.15	9.37 ± 0.08	down	0.242147	-0.751905	0.00479501	-0.126752	0.710361
1398753_at	Akr1a1	aldo-keto reductase family 1, member A1 (aldehyde reductase)	13.34 ± 0.04	13.3 ± 0.02	up	0.4217	0.742897	0.00563687	-0.229964	0.496343
1370043_at	Alcam	activated leukocyte cell adhesion molecule	12.95 ± 0.05	13.16 ± 0.04	down	0.00762729	-0.756021	0.00444372	-0.309222	0.354813
1373128_at	Aldh16a1	aldehyde dehydrogenase 16 family, member A1	6.35 ± 0.05	5.76 ± 0.12	up	0.00294409	0.644453	0.0236865	-0.0373622	0.913154
1387344_at	Aldh6a1	aldehyde dehydrogenase 6 family, member A1	11.36 ± 0.03	11.19 ± 0.02	up	0.00239014	0.415771	0.178873	-0.30339	0.364432
1379668_at	Alg11	asparagine-linked glycosylation 11, alpha-1,2-mannosyltransferase homolog (yeast)	9.57 ± 0.1	9.53 ± 0.08	up	0.708282	0.761489	0.00400753	0.329324	0.322691
1375896_at	Als2cr2	amyotrophic lateral sclerosis 2 (juvenile) chromosome region, candidate 2 (human)	9.46 ± 0.04	9.75 ± 0.03	down	0.00033669	-0.423582	0.170017	0.336335	0.311867
1389087_at	Anapc2	anaphase promoting complex subunit 2	10.43 ± 0.07	10.4 ± 0.04	up	0.688871	0.808229	0.00146577	0.119735	0.725845
1391416_at	Ankrd17	ankyrin repeat domain 17	11.51 ± 0.03	11.72 ± 0.04	down	0.00210999	-0.55653	0.0602004	0.0996448	0.770674
1398542_at	Ankrd34a	ankyrin repeat domain 34A	10.14 ± 0.05	10.43 ± 0.05	down	0.00260207	-0.38891	0.211492	0.0973568	0.775822
1390179_at	Ankrd52	ankyrin repeat domain 52	6.08 ± 0.05	6.32 ± 0.05	down	0.0061014	-0.382979	0.21915	0.134238	0.693949
1386915_at	Anp32b	acidic (leucine-rich) nuclear phosphoprotein 32 family, member B	11.36 ± 0.04	11.15 ± 0.05	up	0.00884618	0.464964	0.12774	-0.0857027	0.802167
1368143_at	Anxa7	annexin A7	9.81 ± 0.1	9.73 ± 0.05	up	0.43777	0.775575	0.00303295	-0.169519	0.618275
1370717_at	Ap1gbp1	AP1 gamma subunit binding protein 1	7.25 ± 0.18	7.1 ± 0.12	up	0.512933	0.760896	0.00405323	0.33434	0.314927
1367842_at	Apbb1	amyloid beta (A4) precursor protein-binding, family B, member 1 (Fe65)	11.5 ± 0.04	11.47 ± 0.03	up	0.570282	0.777116	0.00293843	-0.0498452	0.884286
1393383_at	Arhgdig	Rho GDP dissociation inhibitor (GDI) gamma	10.04 ± 0.06	10.27 ± 0.02	down	0.00745884	-0.199599	0.533973	0.0444268	0.896803
1374907_at	Arhgef17	Rho guanine nucleotide exchange factor (GEF) 17	7.15 ± 0.11	7.29 ± 0.18	down	0.530858	-0.764593	0.00377484	-0.440207	0.175423
1377597_at	Arid2	AT rich interactive domain 2 (Arid-rfx like)	8.76 ± 0.05	8.91 ± 0.03	down	0.0497622	-0.760606	0.0040757	0.252214	0.45434
1371907_at	Arl6ip4	ADP-ribosylation-like factor 6 interacting protein 4	10.13 ± 0.06	9.98 ± 0.04	up	0.101281	0.775551	0.0030344	-0.163446	0.631088
1390022_at	Arpc5	actin related protein 2/3 complex, subunit 5	12.47 ± 0.07	12.49 ± 0.04	down	0.791734	0.713486	0.00917325	0.180676	0.594981
1369077_at	Asah1	N-acylsphingosine amidohydrolase (acid ceramidase) 1	10.01 ± 0.1	9.81 ± 0.05	up	0.119793	0.73194	0.00680549	-0.0245585	0.942863
1395310_at	Asb1	ankyrin repeat and SOCS box-containing 1	4.9 ± 0.17	4.71 ± 0.17	up	0.451183	0.733018	0.00668309	0.495535	0.121144
1377755_at	Ascc3	activating signal cointegrator 1 complex subunit 3	7.79 ± 0.06	8.07 ± 0.05	down	0.00517809	-0.488932	0.106729	0.355811	0.282855
1389021_at	Asnsd1	asparagine synthetase domain containing 1	9.71 ± 0.05	9.94 ± 0.04	down	0.00737173	-0.179781	0.57609	0.00155647	0.996376
1370964_at	Ass1	argininosuccinate synthetase 1	7.85 ± 0.26	6.98 ± 0.19	up	0.0247113	0.875634	0.000189472	-0.132314	0.698155
1375704_at	Atf7ip	activating transcription factor 7 interacting protein	5.53 ± 0.17	6.07 ± 0.28	down	0.138292	0.136601	0.672058	0.786145	0.00411521
1399042_at	Atg4b	ATG4 autophagy related 4 homolog B (S. cerevisiae)	8.98 ± 0.05	8.91 ± 0.05	up	0.321556	0.785427	0.00246691	0.352872	0.287133
1370050_at	Atp2b1	ATPase, Ca++ transporting, plasma membrane 1	13.68 ± 0.04	13.8 ± 0.04	down	0.0812126	-0.831677	0.000796307	0.066384	0.846236
1371564_at	Atp6v1e1	ATPase, H+ transporting, lysosomal V1 subunit E1	13.48 ± 0.07	13.47 ± 0.03	up	0.840882	0.747536	0.00519053	0.0247538	0.942409
1398781_at	Atp6v1f	ATPase, H transporting, lysosomal V1 subunit F	12.8 ± 0.06	12.75 ± 0.02	up	0.383482	0.807997	0.00147406	-0.126365	0.711211
1373729_at	Atpaf1	ATP synthase mitochondrial F1 complex assembly factor 1	10.47 ± 0.03	10.38 ± 0.03	up	0.032371	0.745802	0.00535404	-0.0590584	0.863058
1398874_at	Atxn10	ataxin 10	12.1 ± 0.06	12.07 ± 0.05	up	0.786244	0.733325	0.0066485	0.097581	0.775317
1398916_at	Aurkaip1	aurora kinase A interacting protein 1	10.74 ± 0.05	10.68 ± 0.02	up	0.292215	0.748001	0.00514728	0.0936713	0.784131
1367487_at	B4galt3	UDP-Gal:betaGlcNAc beta 1,4-galactosyltransferase, polypeptide 3	8.62 ± 0.12	8.57 ± 0.07	up	0.714259	0.864191	0.000288383	0.169782	0.617722
1390026_at	Bag3	Bcl2-associated athanogene 3	6.28 ± 0.06	6.12 ± 0.13	up	0.295371	0.74723	0.00521913	0.152979	0.653387
1388536_at	Bat2	HLA-B associated transcript 2	9.8 ± 0.1	9.87 ± 0.08	down	0.569107	-0.720692	0.00818552	-0.327178	0.326043
1368509_at	Bbs2	Bardet-Biedl syndrome 2 homolog (human)	8.83 ± 0.03	8.69 ± 0.02	up	0.00249031	0.627664	0.0288822	-0.542349	0.0847696
1374947_at	Bcar3	breast cancer anti-estrogen resistance 3	8.4 ± 0.13	8.51 ± 0.05	down	0.476537	-0.751299	0.0048485	0.00585117	0.986378
1369520_a_at	Bcat1	branched chain aminotransferase 1, cytosolic	11.99 ± 0.13	11.94 ± 0.09	up	0.766653	0.734831	0.00648094	0.289699	0.387528
1393707_at	Bcl2l2	Bcl2-like 2	11.48 ± 0.04	11.51 ± 0.01	down	0.639391	-0.728483	0.00720941	0.0741593	0.828445
1388544_at	Bpgm	2,3-bisphosphoglycerate mutase	11.89 ± 0.02	11.81 ± 0.03	up	0.0514869	0.747439	0.00519958	-0.259501	0.440954
1388690_at	Brms1l	breast cancer metastasis-suppressor 1-like	11.38 ± 0.02	11.47 ± 0.02	down	0.00451344	-0.148215	0.645727	0.332122	0.318348
1367643_at	Bsg	basigin	12.81 ± 0.04	12.79 ± 0.04	up	0.729011	0.715311	0.00891514	0.216789	0.521985
1372720_at	Btbd1	BTB (POZ) domain containing 1	13.43 ± 0.02	13.47 ± 0.01	down	0.161074	-0.723615	0.0078084	0.411328	0.208812
1392514_at	Bxdc1	brix domain containing 1	9.26 ± 0.03	9.44 ± 0.04	down	0.00724606	-0.415881	0.178746	0.00904817	0.978936
1368000_at	C3	complement component 3	9.95 ± 0.24	8.69 ± 0.28	up	0.00664741	0.189367	0.555555	-0.439738	0.175938
1369886_a_at	Cabp1	calcium binding protein 1	9.18 ± 0.14	9.26 ± 0.11	down	0.67704	-0.710615	0.00959066	0.188446	0.578958
1370508_a_at	Cacna1g	calcium channel, voltage-dependent, T type, alpha 1G subunit	7 ± 0.06	7.42 ± 0.12	down	0.0171526	-0.749694	0.00499218	-0.191655	0.57239
1368759_at	Cacng2	calcium channel, voltage-dependent, gamma subunit 2	10.21 ± 0.11	10.34 ± 0.09	down	0.412066	-0.79861	0.00184	0.0755729	0.825218
1369647_at	Calcrl	calcitonin receptor-like	5.64 ± 0.13	5.35 ± 0.18	up	0.215781	0.733366	0.00664394	-0.0647225	0.850047
1388187_at	Camk2a	calcium/calmodulin-dependent protein kinase II alpha	10.81 ± 0.17	11.28 ± 0.17	down	0.0886531	-0.871545	0.000221148	-0.0234167	0.945516
1395412_at	Caprin1	cell cycle associated protein 1	10.59 ± 0.12	10.54 ± 0.07	up	0.742771	0.784308	0.00252676	0.16578	0.626152
1368955_at	Cask	calcium/calmodulin-dependent serine protein kinase (MAGUK family)	9.75 ± 0.03	9.91 ± 0.01	down	0.0016434	-0.254676	0.424392	0.142495	0.675981
1379674_at	Cbfa2t3	core-binding factor, runt domain, alpha subunit 2, translocated to, 3 (human)	5.43 ± 0.25	5.62 ± 0.12	down	0.504355	-0.753073	0.00469326	-0.112208	0.742558
1375307_at	Cbx6	chromobox homolog 6	12.14 ± 0.03	12.35 ± 0.03	down	0.00085012	-0.645907	0.023271	0.0302178	0.929722
1371672_at	Cbx7	chromobox homolog 7	9.19 ± 0.05	8.86 ± 0.04	up	0.000629873	0.383919	0.217925	-0.0289692	0.93262
1393346_at	Ccdc125	coiled-coil domain containing 125	9.2 ± 0.04	9.02 ± 0.05	up	0.0194403	0.738456	0.00609065	-0.0618768	0.85658
1375634_at	Ccdc53	coiled-coil domain containing 53	9.68 ± 0.04	9.72 ± 0.04	down	0.505376	-0.819711	0.00109883	-0.00134999	0.996857
1370298_at	Ccdc56	coiled-coil domain containing 56	11.65 ± 0.08	11.59 ± 0.03	up	0.499941	0.798774	0.00183309	-0.0361168	0.91604
1370161_at	Ccdc80	coiled-coil domain containing 80	5.94 ± 0.14	6.53 ± 0.12	down	0.0105329	-0.750404	0.00492825	0.124167	0.716054
1390175_at	Ccdc85b	coiled-coil domain containing 85B	7.56 ± 0.05	7.5 ± 0.1	up	0.549449	0.368881	0.238011	0.785652	0.00415493
1379351_at	Ccdc90a	coiled-coil domain containing 90A	6.01 ± 0.13	5.94 ± 0.03	up	0.614843	0.736049	0.00634779	-0.0427374	0.90071
1377194_a_at	Ccdc90b	coiled-coil domain containing 90B	9.44 ± 0.08	9.38 ± 0.06	up	0.543087	0.716859	0.00870037	-0.0501054	0.883685
1376850_a_at	Ccl27	chemokine (C-C motif) ligand 27	9.77 ± 0.08	10.12 ± 0.06	down	0.00836755	-0.50828	0.0915491	0.343839	0.300506
1393598_at	Ccna1	cyclin A1	5.63 ± 0.2	5.56 ± 0.04	up	0.719188	0.720473	0.00821424	0.259591	0.440789
1382370_at	Ccnf	cyclin F	4.91 ± 0.04	4.99 ± 0.17	down	0.657349	-0.0580311	0.857828	0.769373	0.00563102
1369290_at	Ccr5	chemokine (C-C motif) receptor 5	3.73 ± 0.21	5.8 ± 0.18	down	2.25543e-05	-0.757811	0.00429716	0.266479	0.428312
1387038_at	Ccs	copper chaperone for superoxide dismutase	8.77 ± 0.07	8.68 ± 0.06	up	0.323497	0.714199	0.00907174	-0.198674	0.558125
1374061_at	Cd302	CD302 molecule	10.58 ± 0.11	9.99 ± 0.05	up	0.00204473	0.0818599	0.800337	-0.319275	0.338548
1367929_at	Cd59	CD59 molecule, complement regulatory protein	12.26 ± 0.04	12.06 ± 0.01	up	0.0024071	0.662621	0.018867	-0.337833	0.309582
1367709_at	Cd63	Cd63 molecule	11.41 ± 0.06	11.06 ± 0.08	up	0.00732753	0.337139	0.283878	-0.243735	0.470149
1367679_at	Cd74	Cd74 molecule, major histocompatibility complex, class II invariant chain	8.7 ± 0.37	6.94 ± 0.17	up	0.00335219	0.522438	0.0814123	-0.059718	0.861541
1399074_at	Cdc16	CDC16 cell division cycle 16 homolog (S. cerevisiae)	9.75 ± 0.06	9.77 ± 0.03	down	0.861267	0.7212	0.00811896	0.257812	0.44404
1367453_at	Cdc37	cell division cycle 37 homolog (S. cerevisiae)	11.08 ± 0.07	11.04 ± 0.04	up	0.623544	0.854114	0.000405225	-0.00229659	0.994653
1388468_at	Cdc42se1	CDC42 small effector 1	8.92 ± 0.02	9.05 ± 0.03	down	0.00438676	-0.211911	0.50849	0.194838	0.565902
1368970_at	Cdh23	cadherin 23 (otocadherin)	4.82 ± 0.24	3.71 ± 0.12	up	0.00360688	0.475532	0.118169	0.00804772	0.981265
1398801_at	Cdk105	CDK105 protein	11.49 ± 0.04	11.44 ± 0.02	up	0.348636	0.715189	0.00893226	-0.188204	0.579455
1388443_at	Cdk2ap1	cyclin-dependent kinase 2-associated protein 1	11.66 ± 0.1	11.82 ± 0.05	down	0.186031	-0.814237	0.00126366	0.0739475	0.828928
1368088_at	Cdk5	cyclin-dependent kinase 5	10.92 ± 0.08	10.91 ± 0.04	up	0.851899	0.769106	0.00345496	0.274764	0.413532
1375977_at	Cetn2	centrin 2	12.21 ± 0.04	12.18 ± 0.03	up	0.573304	0.78873	0.0022965	-0.103196	0.7627
1398326_at	Chchd10	coiled-coil-helix-coiled-coil-helix domain containing 10	12.63 ± 0.05	12.56 ± 0.03	up	0.273185	0.842834	0.000576434	0.0955865	0.779811
1382009_at	Chd1	chromodomain helicase DNA binding protein 1	9.28 ± 0.1	9.36 ± 0.11	down	0.569546	-0.721923	0.00802501	0.0262942	0.938831
1368034_at	Chgb	chromogranin B	12.57 ± 0.03	12.75 ± 0.03	down	0.00228745	-0.500006	0.0978498	0.170238	0.616763
1382322_a_at	Cic	capicua homolog (Drosophila)	12.45 ± 0.05	12.54 ± 0.02	down	0.143135	-0.833058	0.000766047	0.166745	0.624116
1370991_at	Cml3	camello-like 3	10.74 ± 0.08	10.37 ± 0.06	up	0.0066994	0.690497	0.0129237	-0.0217372	0.949419
1390569_at	Cndp1	carnosine dipeptidase 1 (metallopeptidase M20 family)	5.25 ± 0.16	4.89 ± 0.15	up	0.131666	0.139438	0.665594	-0.74836	0.00806601
1370721_a_at	Cngb1	cyclic nucleotide gated channel beta 1	6.42 ± 0.07	6.11 ± 0.05	up	0.00789102	0.721348	0.00809969	-0.195748	0.564054
1373304_at	Coasy	Coenzyme A synthase	8.1 ± 0.08	7.97 ± 0.07	up	0.219927	0.713104	0.00922794	-0.275008	0.413099
1377254_a_at	Cohh1	Cohen syndrome homolog 1	10.67 ± 0.07	10.7 ± 0.05	down	0.787538	-0.732376	0.0067558	-0.373659	0.257642
1371893_at	Col4a3bp	collagen, type IV, alpha 3 (Goodpasture antigen) binding protein	11.49 ± 0.04	11.38 ± 0.05	up	0.127852	0.828768	0.00086304	0.117909	0.729889
1372818_at	Colec12	collectin sub-family member 12	6.92 ± 0.14	5.71 ± 0.3	up	0.00793855	0.338814	0.28134	-0.235955	0.484869
1398334_a_at	Commd9	COMM domain containing 9	9.94 ± 0.02	9.78 ± 0.03	up	0.00174002	0.490423	0.105504	-0.396086	0.22785
1371802_at	Cope	coatomer protein complex, subunit epsilon	10.48 ± 0.06	10.43 ± 0.03	up	0.42006	0.739035	0.00602998	0.0498076	0.884372
1373029_at	Cops2	COP9 constitutive photomorphogenic homolog subunit 2 (Arabidopsis)	11.89 ± 0.09	11.86 ± 0.03	up	0.730256	0.781844	0.00266249	0.0631109	0.853745
1394565_at	Copz1	coatomer protein complex, subunit zeta 1	9.89 ± 0.11	9.91 ± 0.08	down	0.891021	0.712715	0.00928403	0.00975795	0.977284
1372753_at	Coq6	coenzyme Q6 homolog (yeast)	9.05 ± 0.06	9.02 ± 0.03	up	0.640728	0.75832	0.00425618	-0.140274	0.6808
1372629_at	Coro2b	coronin, actin binding protein, 2B	10.86 ± 0.05	10.95 ± 0.03	down	0.152931	-0.725573	0.00756324	-0.0593877	0.8623
1381968_at	Creg1	cellular repressor of E1A-stimulated genes 1	9.18 ± 0.03	9.02 ± 0.04	up	0.00928725	0.219546	0.492962	-0.278117	0.40762
1388594_at	Creld1	cysteine-rich with EGF-like domains 1	9.04 ± 0.07	8.99 ± 0.03	up	0.508825	0.73316	0.0066671	-0.171024	0.615113
1378925_at	Crem	cAMP responsive element modulator	10.07 ± 0.05	10.49 ± 0.09	down	0.00431279	-0.677155	0.0155627	0.32733	0.325805
1369303_at	Crh	corticotropin releasing hormone	8.03 ± 0.18	8.7 ± 0.2	down	0.0341417	-0.742297	0.00569662	0.173942	0.609
1398622_at	Crim1	cysteine rich transmembrane BMP regulator 1 (chordin like)	11.39 ± 0.06	11.09 ± 0.02	up	0.00318184	0.663082	0.018755	-0.385769	0.241293
1367604_at	Crip2	cysteine-rich protein 2	11.57 ± 0.07	11.5 ± 0.06	up	0.476572	0.825933	0.000932178	-0.144109	0.672486
1376051_at	Cryl1	crystallin, lambda 1	8.17 ± 0.14	8.12 ± 0.04	up	0.723955	0.771177	0.00331533	-0.0712152	0.835173
1368059_at	Crym	crystallin, mu	11.88 ± 0.2	11.8 ± 0.13	up	0.760542	0.729165	0.00712835	-0.11395	0.738681
1383840_at	Csgalnact1	chondroitin sulfate N-acetylgalactosaminyltransferase 1	6.08 ± 0.06	6.45 ± 0.13	down	0.0342866	-0.768883	0.00347027	-0.251283	0.456064
1370855_at	Cst3	cystatin C	15.18 ± 0.02	15.07 ± 0.02	up	0.00137843	0.410878	0.184565	-0.339366	0.307251
1383575_at	Ctnnd2	catenin (cadherin-associated protein), delta 2 (neural plakophilin-related arm-repeat protein)	11.52 ± 0.09	11.54 ± 0.05	down	0.854723	-0.739177	0.0060151	-0.265758	0.429609
1367651_at	Ctsd	cathepsin D	11.41 ± 0.04	11.09 ± 0.04	up	0.00019957	0.446814	0.145331	-0.0236444	0.944987
1369947_at	Ctsk	cathepsin K	7.31 ± 0.12	7.8 ± 0.1	down	0.00976749	-0.711417	0.00947268	0.0317986	0.926053
1370885_at	Ctsz	cathepsin Z	8.23 ± 0.11	7.36 ± 0.11	up	0.000240041	0.310785	0.325497	-0.433124	0.183288
1371024_at	Cux1	cut-like homeobox 1	9.93 ± 0.12	10.22 ± 0.12	down	0.121398	-0.895167	8.34257e-05	-0.0448452	0.895835
1368200_at	Cx3cl1	chemokine (C-X3-C motif) ligand 1	12.02 ± 0.04	12.32 ± 0.06	down	0.0026892	-0.672578	0.0165532	0.0321603	0.925214
1369939_at	Cycs	cytochrome c, somatic	14.43 ± 0.01	14.53 ± 0.02	down	0.00809738	-0.316362	0.316425	0.589809	0.0561472
1371429_at	Dag1	dystroglycan 1 (dystrophin-associated glycoprotein 1)	10.11 ± 0.04	10.32 ± 0.07	down	0.0299914	-0.762875	0.00390235	-0.101777	0.765883
1379911_at	Dapk1	death associated protein kinase 1	8.78 ± 0.09	8.96 ± 0.1	down	0.199697	-0.79368	0.00205813	0.00925695	0.97845
1369686_at	Dclk1	doublecortin-like kinase 1	13.31 ± 0.05	13.51 ± 0.03	down	0.0071155	-0.269938	0.396152	0.45216	0.162628
1397233_at	Dclk3	doublecortin-like kinase 3	6.69 ± 0.06	7.15 ± 0.11	down	0.00743961	-0.666937	0.0178369	-0.0789278	0.817569
1383495_at	Dclre1a	DNA cross-link repair 1A, PSO2 homolog (S. cerevisiae)	7.72 ± 0.03	7.97 ± 0.06	down	0.00777166	-0.581436	0.0473742	0.346481	0.296559
1390185_at	Dcps	decapping enzyme, scavenger	8.91 ± 0.14	8.89 ± 0.06	up	0.896285	0.70883	0.00985704	0.0992633	0.771531
1375901_at	Ddx21	DEAD (Asp-Glu-Ala-Asp) box polypeptide 21	9.85 ± 0.04	10.06 ± 0.04	down	0.00439663	-0.671434	0.0168079	0.446032	0.169114
1368619_at	Ddx25	DEAD (Asp-Glu-Ala-Asp) box polypeptide 25	9.98 ± 0.06	9.92 ± 0.04	up	0.398405	0.844939	0.000540869	-0.113327	0.740066
1391463_at	Ddx58	DEAD (Asp-Glu-Ala-Asp) box polypeptide 58	6.16 ± 0.2	6.6 ± 0.08	down	0.0866629	-0.794632	0.00201453	0.167213	0.623129
1383635_at	Ddx59	DEAD (Asp-Glu-Ala-Asp) box polypeptide 59	7.01 ± 0.03	6.91 ± 0.05	up	0.174281	0.0967627	0.764821	-0.837439	0.00129634
1367770_at	Degs1	degenerative spermatocyte homolog 1, lipid desaturase (Drosophila)	11.41 ± 0.09	11.32 ± 0.06	up	0.384642	0.736209	0.00633043	-0.0657446	0.847702
1375269_at	Dera	2-deoxyribose-5-phosphate aldolase homolog (C. elegans)	8.45 ± 0.09	8.09 ± 0.07	up	0.00927353	0.701445	0.0110187	-0.481318	0.133896
1373424_at	Dgcr6	DiGeorge syndrome critical region gene 6	9.68 ± 0.04	9.9 ± 0.05	down	0.00500376	-0.559432	0.0585939	0.102082	0.765199
1379480_at	Dgki	diacylglycerol kinase, iota	6.71 ± 0.09	7.15 ± 0.06	down	0.0030143	-0.401469	0.195822	0.127184	0.70941
1371183_a_at	Dlg4	discs, large homolog 4 (Drosophila)	7.72 ± 0.07	8 ± 0.11	down	0.0720682	-0.044641	0.890433	0.78584	0.00413975
1370533_at	Dlgap3	discs, large (Drosophila) homolog-associated protein 3	8.41 ± 0.15	8.8 ± 0.14	down	0.0889346	-0.723214	0.00785939	-0.0644647	0.850638
1370936_at	Dmgdh	dimethylglycine dehydrogenase	4.56 ± 0.25	5.86 ± 0.2	down	0.00254885	-0.724852	0.00765286	0.232848	0.490804
1375666_at	Dmtf1	cyclin D binding myb-like transcription factor 1	11 ± 0.04	11.17 ± 0.04	down	0.00925617	-0.657382	0.0201754	0.0803561	0.814317
1372144_at	Dnajb5	DnaJ (Hsp40) homolog, subfamily B, member 5	10.39 ± 0.04	10.96 ± 0.12	down	0.00403524	-0.386538	0.214535	0.653079	0.0293494
1386711_a_at	Dnajc11	DnaJ (Hsp40) homolog, subfamily C, member 11	7.5 ± 0.07	7.41 ± 0.06	up	0.349923	0.760929	0.00405066	-0.133916	0.694652
1387905_at	Dnajc12	DnaJ (Hsp40) homolog, subfamily C, member 12	9.72 ± 0.12	9.69 ± 0.06	up	0.806255	0.74602	0.00533334	0.0731245	0.830809
1383181_at	Dnajc9	DnaJ (Hsp40) homolog, subfamily C, member 9	10.48 ± 0.06	10.48 ± 0.03	up	0.988865	0.769606	0.00342087	0.207295	0.540802
1388299_at	Dnal1	dynein, axonemal, light chain 1	9.56 ± 0.05	9.81 ± 0.06	down	0.00984656	-0.207849	0.516837	0.332905	0.317138
1376020_at	Dph2	DPH2 homolog (S. cerevisiae)	6.68 ± 0.06	6.63 ± 0.02	up	0.44903	0.757461	0.0043255	-0.129804	0.703655
1367722_at	Dpp7	dipeptidylpeptidase 7	9.3 ± 0.03	9.08 ± 0.04	up	0.000603756	0.54946	0.0642409	-0.272519	0.417512
1375580_at	Dpp9	dipeptidyl peptidase 9	7.76 ± 0.06	7.75 ± 0.08	up	0.918952	-0.275124	0.38678	-0.89099	0.000232712
1371049_at	Dpysl4	dihydropyrimidinase-like 4	8.77 ± 0.07	9.07 ± 0.02	down	0.00810549	-0.247958	0.437127	0.188273	0.579313
1398803_at	Dync1h1	dynein cytoplasmic 1 heavy chain 1	11.8 ± 0.03	11.88 ± 0.05	down	0.152893	-0.748179	0.0051308	-0.332864	0.317201
1368676_at	Dync2h1	dynein cytoplasmic 2 heavy chain 1	7.84 ± 0.04	8.08 ± 0.04	down	0.0014862	-0.820827	0.00106738	0.0996656	0.770627
1388903_at	Dynlt3	dynein light chain Tctex-type 3	12.5 ± 0.04	12.41 ± 0.01	up	0.095695	0.775369	0.00304574	-0.289829	0.387304
1390028_at	Dyrk2	dual-specificity tyrosine-(Y)-phosphorylation regulated kinase 2	9.16 ± 0.07	9.48 ± 0.05	down	0.00453003	-0.125622	0.697266	0.446611	0.168494
1383853_at	Dyrk3	dual-specificity tyrosine-(Y)-phosphorylation regulated kinase 3	7.77 ± 0.09	8.17 ± 0.08	down	0.00722094	-0.197412	0.538556	0.00367404	0.991446
1388493_at	Ecop	EGFR-coamplified and overexpressed protein	11.44 ± 0.04	11.66 ± 0.03	down	0.00266407	-0.302474	0.339277	0.210697	0.534026
1392739_a_at	Eepd1	endonuclease/exonuclease/phosphatase family domain containing 1	7.31 ± 0.11	7.56 ± 0.05	down	0.0808845	-0.714704	0.00900043	0.0762628	0.823644
1368174_at	Egln3	EGL nine homolog 3 (C. elegans)	7.96 ± 0.13	7.64 ± 0.05	up	0.0500904	0.708478	0.00991035	-0.349333	0.292332
1388642_at	Ei24	etoposide induced 2.4 mRNA	10.63 ± 0.01	10.74 ± 0.02	down	0.00429505	-0.660239	0.0194541	0.00899342	0.979063
1367714_at	Eif2b2	eukaryotic translation initiation factor 2B, subunit 2 beta	8.97 ± 0.1	8.94 ± 0.06	up	0.810521	0.740974	0.00583007	-0.0997517	0.770433
1398936_at	Eif2s3x	eukaryotic translation initiation factor 2, subunit 3, structural gene X-linked	11.11 ± 0.05	11 ± 0.05	up	0.13307	0.815815	0.00121433	-0.12219	0.720415
1388381_at	Eif3g	eukaryotic translation initiation factor 3, subunit G	11.92 ± 0.05	11.87 ± 0.03	up	0.424099	0.711339	0.00948405	-0.106782	0.754668
1388390_at	Eif3h	eukaryotic translation initiation factor 3, subunit H	12.72 ± 0.04	12.61 ± 0.01	up	0.0321656	0.796125	0.00194762	-0.293913	0.380342
1372124_at	Eif4b	eukaryotic translation initiation factor 4B	10.28 ± 0.01	10.06 ± 0.06	up	0.0133011	0.745613	0.00537213	0.107882	0.752209
1388322_at	Eif4g1	eukaryotic translation initiation factor 4 gamma, 1	9.92 ± 0.05	10.05 ± 0.05	down	0.107853	-0.728723	0.00718087	-0.415068	0.20429
1373364_at	Eif4g3	eukaryotic translation initiation factor 4 gamma, 3	11.19 ± 0.07	11.34 ± 0.05	down	0.104461	-0.787544	0.00235661	-0.461718	0.152823
1398845_at	Eif5	eukaryotic translation initiation factor 5	12.42 ± 0.03	12.31 ± 0.02	up	0.00906178	0.703343	0.0107109	-0.19098	0.573769
1388507_at	Eif6	eukaryotic translation initiation factor 6	10.69 ± 0.09	10.69 ± 0.06	up	0.959739	0.715052	0.00895148	0.0278851	0.935136
1390518_at	Emid1	EMI domain containing 1	6.66 ± 0.07	7.09 ± 0.09	down	0.00362007	-0.732898	0.0066967	0.445992	0.169157
1371527_at	Emp1	epithelial membrane protein 1	4.85 ± 0.09	5.04 ± 0.12	down	0.241174	-0.757496	0.00432265	0.208242	0.538913
1368315_at	Entpd6	ectonucleoside triphosphate diphosphohydrolase 6	9.24 ± 0.1	9.08 ± 0.07	up	0.231224	0.763402	0.0038629	-0.316352	0.343236
1375855_at	Epdr1	ependymin related protein 1 (zebrafish)	12.23 ± 0.06	11.98 ± 0.04	up	0.00778751	0.671435	0.0168076	-0.131652	0.699605
1379970_at	Epha4	Eph receptor A4	10.95 ± 0.06	11.24 ± 0.05	down	0.00387037	-0.453896	0.138292	0.100647	0.768422
1399152_at	Eps15	epidermal growth factor receptor pathway substrate 15	11.59 ± 0.06	11.45 ± 0.06	up	0.111362	0.775772	0.00302071	0.350937	0.28997
1372654_at	Eps8l2	EPS8-like 2	7.58 ± 0.08	7.12 ± 0.11	up	0.00749256	0.236833	0.458615	-0.0934866	0.784548
1372233_at	Ergic3	ERGIC and golgi 3	9.57 ± 0.08	9.48 ± 0.05	up	0.386757	0.736703	0.00627713	-0.334478	0.314716
1387031_at	Erp29	endoplasmic reticulum protein 29	10.43 ± 0.05	10.37 ± 0.03	up	0.265948	0.806037	0.00154536	-0.264211	0.432402
1392477_at	Etv1	ets variant 1	12.35 ± 0.07	12.23 ± 0.06	up	0.221344	0.754817	0.00454437	-0.350798	0.290174
1383447_at	Etv5	ets variant 5	9.52 ± 0.05	9.75 ± 0.09	down	0.0503783	-0.710384	0.00962474	0.261453	0.437399
1374656_at	Exoc3	exocyst complex component 3	10.11 ± 0.05	10.03 ± 0.03	up	0.190855	0.764466	0.00378418	0.0880292	0.796892
1372343_at	Exosc8	exosome component 8	8.24 ± 0.08	8.19 ± 0.06	up	0.601121	0.766049	0.00366929	0.451738	0.16307
1377472_at	Extl1	exostoses (multiple)-like 1	7.95 ± 0.11	8.14 ± 0.07	down	0.171996	-0.758322	0.00425601	0.016159	0.96239
1367522_at	F8a1	coagulation factor VIII-associated (intronic transcript) 1	10.15 ± 0.18	9.76 ± 0.03	up	0.0765841	0.897979	7.31805e-05	-0.0915531	0.788917
1370625_at	Faim2	Fas apoptotic inhibitory molecule 2	11.34 ± 0.08	11.23 ± 0.05	up	0.263221	0.810621	0.00138251	0.0174154	0.959468
1382018_at	Fam113a	family with sequence similarity 113, member A	6.22 ± 0.06	6.15 ± 0.07	up	0.463184	0.195884	0.541768	-0.796659	0.00333392
1383800_at	Fam155a	family with sequence similarity 155, member A	10.93 ± 0.03	11.09 ± 0.04	down	0.00949579	-0.678822	0.0152129	0.106761	0.754716
1386176_at	Fam160b2	family with sequence similarity 160, member B2	8.35 ± 0.01	8.37 ± 0.01	down	0.471102	-0.809518	0.00142045	0.163539	0.63089
1380102_at	FAM50A	family with sequence similarity 50, member A	9.15 ± 0.07	9.13 ± 0.05	up	0.805422	0.725087	0.00762349	-0.0724304	0.832395
1377616_at	Fam92a1	family with sequence similarity 92, member A1	11.01 ± 0.02	11.15 ± 0.01	down	0.000191889	-0.569189	0.0534129	0.38107	0.247564
1389991_at	Fbf1	Fas (TNFRSF6) binding factor 1	7.99 ± 0.07	7.64 ± 0.05	up	0.00307474	0.569859	0.0530691	-0.146209	0.66795
1373575_at	Fcer1g	Fc fragment of IgE, high affinity I, receptor for; gamma polypeptide	10.05 ± 0.09	9.53 ± 0.08	up	0.00136387	0.247637	0.43774	-0.512301	0.107142
1371079_at	Fcgr2b	Fc fragment of IgG, low affinity IIb, receptor (CD32)	8 ± 0.18	7.01 ± 0.13	up	0.00165268	0.198634	0.535993	-0.295036	0.378439
1399072_at	Fibp	fibroblast growth factor (acidic) intracellular binding protein	8.95 ± 0.11	8.87 ± 0.04	up	0.496548	0.835708	0.000710479	0.0288891	0.932805
1372526_at	Flcn	folliculin	10.23 ± 0.05	10.06 ± 0.05	up	0.0301089	0.825051	0.000954517	0.218655	0.518319
1368241_a_at	Flot1	flotillin 1	10.68 ± 0.07	10.62 ± 0.03	up	0.489831	0.779809	0.00277871	-0.137828	0.68612
1398328_at	Foxk2	forkhead box K2	8.96 ± 0.04	9.19 ± 0.05	down	0.00801927	-0.775779	0.00302027	-0.109541	0.748503
1387843_at	Fst	follistatin	3.87 ± 0.12	5.13 ± 0.24	down	0.00213238	-0.62106	0.0311352	0.194444	0.566704
1396896_at	Fstl4	follistatin-like 4	8.35 ± 0.09	8.64 ± 0.1	down	0.042701	-0.763311	0.0038697	-0.120232	0.724745
1367565_a_at	Fth1	ferritin, heavy polypeptide 1	15.29 ± 0.03	15.13 ± 0.03	up	0.00423524	0.404709	0.1919	-0.247096	0.463853
1367559_at	Ftl	ferritin, light polypeptide	12.02 ± 0.05	11.78 ± 0.05	up	0.00542135	0.355116	0.257324	-0.0895851	0.793368
1398925_at	Ftsjd2	FtsJ methyltransferase domain containing 2	10.34 ± 0.05	10.28 ± 0.03	up	0.418192	0.739355	0.00599662	-0.318911	0.33913
1369103_at	Fyn	FYN oncogene related to SRC, FGR, YES	10.3 ± 0.06	10.45 ± 0.05	down	0.0960172	-0.805991	0.00154709	-0.231846	0.492725
1378239_at	Gaa	glucosidase, alpha, acid	9.02 ± 0.12	8.8 ± 0.11	up	0.231901	0.901306	6.23591e-05	0.00107384	0.9975
1371680_at	Gabarapl1	GABA(A) receptor-associated protein like 1	12.9 ± 0.05	12.84 ± 0.03	up	0.290387	0.791174	0.00217632	0.154701	0.649701
1367783_at	Gabarapl2	GABA(A) receptor-associated protein like 2	12.89 ± 0.05	12.87 ± 0.03	up	0.764514	0.714295	0.0090581	0.069213	0.839755
1374533_at	Gabpb1	GA repeat binding protein, beta 1	8.62 ± 0.03	8.77 ± 0.03	down	0.00538396	-0.33226	0.291344	0.322694	0.333107
1369844_at	Gabra3	gamma-aminobutyric acid (GABA) A receptor, alpha 3	8.65 ± 0.24	8.61 ± 0.09	up	0.886265	0.742212	0.00570511	0.243978	0.469691
1371057_at	Gabra5	gamma-aminobutyric acid (GABA) A receptor, alpha 5	11.19 ± 0.14	11.04 ± 0.05	up	0.365132	0.740625	0.00586563	-0.124042	0.716329
1367875_at	Gak	cyclin G associated kinase	10.12 ± 0.04	10.09 ± 0.02	up	0.620889	0.767842	0.0035424	-0.131575	0.699772
1385072_at	Galm	galactose mutarotase (aldose 1-epimerase)	8.98 ± 0.06	8.64 ± 0.05	up	0.0020417	0.694629	0.0121782	-0.316666	0.342731
1373491_at	Gba	glucosidase, beta, acid	10.13 ± 0.07	10.03 ± 0.02	up	0.248103	0.791834	0.00214468	0.00332733	0.992253
1389044_at	Gbf1	golgi-specific brefeldin A resistant guanine nucleotide exchange factor 1	7.63 ± 0.04	7.84 ± 0.03	down	0.0035296	-0.256603	0.420773	0.385711	0.24137
1377356_at	Gdpd5	glycerophosphodiester phosphodiesterase domain containing 5	7.49 ± 0.09	7.71 ± 0.07	down	0.0829292	-0.711119	0.00951635	0.0573344	0.867024
1372967_at	Geft	RhoA/RAC/CDC42 exchange factor	9.14 ± 0.07	9.27 ± 0.05	down	0.182256	-0.83313	0.000764489	-0.185805	0.584385
1384139_at	Gja7	gap junction membrane channel protein alpha 7	6.76 ± 0.13	7.38 ± 0.08	down	0.0028014	-0.161861	0.615261	0.390371	0.235242
1399098_at	Glo1	glyoxalase 1	12.56 ± 0.04	12.49 ± 0.04	up	0.188256	0.841437	0.000601039	-0.0291596	0.932178
1387663_at	Gmfb	glia maturation factor, beta	9.86 ± 0.2	9.6 ± 0.14	up	0.30935	0.842453	0.00058307	0.262275	0.435906
1381557_at	Gna14	guanine nucleotide binding protein, alpha 14	7.45 ± 0.25	7.21 ± 0.21	up	0.484252	0.766815	0.0036147	0.0666505	0.845625
1395265_at	Gns	glucosamine (N-acetyl)-6-sulfatase	9.32 ± 0.04	9.13 ± 0.05	up	0.00902935	0.757136	0.00435196	-0.297831	0.373723
1397234_at	Gpatch1	G patch domain containing 1	7.95 ± 0.04	8.06 ± 0.04	down	0.0797248	-0.752438	0.00474837	0.0255389	0.940585
1382187_at	Gpatch4	G patch domain containing 4	7.03 ± 0.11	6.64 ± 0.07	up	0.0173852	0.789643	0.00225102	-0.137065	0.687782
1372282_at	Gpx8	glutathione peroxidase 8	8.78 ± 0.11	9 ± 0.05	down	0.100683	-0.81051	0.00138631	0.00529254	0.987678
1398664_at	Gramd3	GRAM domain containing 3	10.62 ± 0.07	10.7 ± 0.1	down	0.559075	0.165219	0.607847	0.736876	0.00968233
1394610_at	Grb10	growth factor receptor bound protein 10	6.13 ± 0.12	6.04 ± 0.13	up	0.6335	0.739025	0.00603101	0.26083	0.438532
1368306_at	Grin2c	glutamate receptor, ionotropic, N-methyl D-aspartate 2C	8.14 ± 0.12	8.28 ± 0.08	down	0.35172	-0.73957	0.00597425	-0.188343	0.579169
1371051_at	Grinl1a	glutamate receptor, ionotropic, N-methyl D-aspartate-like 1A	10.47 ± 0.07	10.41 ± 0.04	up	0.525639	0.815204	0.00123324	0.193144	0.569352
1389890_at	Gse1	genetic suppressor element 1	7.2 ± 0.17	7.56 ± 0.1	down	0.110526	-0.745144	0.00541718	-0.0111402	0.974067
1389574_at	Gtf3c2	general transcription factor IIIC, polypeptide 2, beta	8.5 ± 0.1	8.6 ± 0.01	down	0.360504	-0.75522	0.00451048	0.13169	0.699521
1398438_at	Gtpbp3	GTP binding protein 3 (mitochondrial)	6.99 ± 0.07	6.62 ± 0.04	up	0.00174464	0.275235	0.38658	-0.137263	0.687348
1376285_at	Gulp1	GULP, engulfment adaptor PTB domain containing 1	6.28 ± 0.18	6.64 ± 0.06	down	0.110411	-0.710766	0.00956826	0.43457	0.181665
1374541_at	Gys1	glycogen synthase 1, muscle	6.84 ± 0.08	6.98 ± 0.02	down	0.169679	-0.781128	0.00270297	0.153684	0.651877
1371376_at	H1fx	H1 histone family, member X	6.96 ± 0.07	7.36 ± 0.09	down	0.00467846	-0.575959	0.0500119	0.189897	0.575984
1370883_at	H2-Ea	histocompatibility 2, class II antigen E alpha	7.48 ± 0.52	4.98 ± 0.3	up	0.0030983	0.572163	0.0518992	-0.055334	0.87163
1387205_at	H2-M3	histocompatibility 2, M region locus 3	8.41 ± 0.07	8.09 ± 0.05	up	0.00447596	0.732366	0.00675692	-0.443987	0.171312
1368549_at	Hbp1	HMG-box transcription factor 1	8.46 ± 0.07	8.2 ± 0.05	up	0.0161494	0.715729	0.00885676	-0.0445449	0.89653
1372076_at	Hbxip	hepatitis B virus x interacting protein	11.54 ± 0.06	11.44 ± 0.04	up	0.208853	0.860535	0.000327236	-0.103639	0.761706
1372530_at	Hcfc1	host cell factor C1	10.34 ± 0.04	10.43 ± 0.03	down	0.102529	-0.836955	0.000685439	-0.0130173	0.969699
1372072_at	Hdhd2	haloacid dehalogenase-like hydrolase domain containing 2	8.92 ± 0.08	8.91 ± 0.04	up	0.990613	0.716796	0.00870916	0.00206839	0.995184
1398859_at	Hdlbp	high density lipoprotein binding protein (vigilin)	10.19 ± 0.02	10.31 ± 0.02	down	0.00140266	-0.470469	0.122694	0.108622	0.750555
1397630_at	Hecw2	HECT, C2 and WW domain containing E3 ubiquitin protein ligase 2	10.75 ± 0.13	10.78 ± 0.09	down	0.835295	-0.742076	0.00571871	-0.0144879	0.966277
1368533_at	Heph	hephaestin	5.75 ± 0.25	4.64 ± 0.42	up	0.0530402	0.721075	0.00813534	-0.0542981	0.874017
1372706_at	Hexb	hexosaminidase B	11.95 ± 0.04	11.76 ± 0.02	up	0.00573758	0.272559	0.3914	-0.189928	0.57592
1377609_at	Hipk1	homeodomain interacting protein kinase 1	10.53 ± 0.11	10.6 ± 0.05	down	0.583557	-0.731963	0.00680287	0.0440952	0.89757
1392512_at	Hist3h2ba	histone cluster 3, H2ba	9.73 ± 0.05	9.93 ± 0.04	down	0.00990482	-0.115128	0.721626	-0.0579718	0.865557
1368546_at	Hivep2	human immunodeficiency virus type I enhancer binding protein 2	11.54 ± 0.05	11.72 ± 0.09	down	0.119957	-0.728057	0.00726042	0.0431205	0.899824
1373370_at	Hmg20a	high mobility group 20A	10.68 ± 0.06	10.62 ± 0.02	up	0.410056	0.74133	0.00579394	-0.273177	0.416343
1372494_a_at	Hmg20b	high mobility group 20 B	5.67 ± 0.01	5.66 ± 0.04	up	0.774264	0.197247	0.538902	0.743083	0.00878198
1367767_at	Hmgcl	3-hydroxymethyl-3-methylglutaryl-Coenzyme A lyase	7.27 ± 0.14	7.09 ± 0.07	up	0.309959	0.779502	0.00279662	0.224119	0.507651
1371352_at	Hmgn2	high mobility group nucleosomal binding domain 2	11.83 ± 0.05	11.79 ± 0.04	up	0.564257	0.754716	0.00455292	-0.078789	0.817885
1370454_at	Homer1	homer homolog 1 (Drosophila)	11.12 ± 0.19	12.07 ± 0.2	down	0.00621549	-0.620711	0.0312575	0.352817	0.287213
1383724_at	Hs2st1	heparan sulfate 2-O-sulfotransferase 1	9.86 ± 0.07	10.06 ± 0.05	down	0.0460691	-0.718933	0.00841897	0.39818	0.225177
1384244_at	Hsdl2	hydroxysteroid dehydrogenase like 2	10.82 ± 0.05	10.57 ± 0.05	up	0.00577468	0.432757	0.159973	-0.180658	0.595019
1370283_at	Hspa5	heat shock protein 5	13.46 ± 0.03	13.68 ± 0.06	down	0.00760961	-0.251098	0.431151	0.283046	0.399008
1373515_at	Hspc159	galectin-related protein	11.33 ± 0.03	11.44 ± 0.04	down	0.047819	-0.782768	0.00261099	0.35444	0.284846
1388898_at	Hsph1	heat shock 105kDa/110kDa protein 1	12.25 ± 0.05	12.52 ± 0.03	down	0.00208852	-0.252409	0.428668	0.169636	0.618028
1369860_a_at	Htr2c	5-hydroxytryptamine (serotonin) receptor 2C	6.52 ± 0.27	6.19 ± 0.37	up	0.482959	0.799323	0.00180999	-0.109837	0.747843
1370865_at	Idh3g	isocitrate dehydrogenase 3 (NAD), gamma	12.65 ± 0.04	12.58 ± 0.02	up	0.205424	0.720284	0.00823925	0.274194	0.414539
1387995_a_at	Ifitm3	interferon induced transmembrane protein 3	6.86 ± 0.19	7.14 ± 0.1	down	0.247201	-0.83102	0.000811021	0.00744493	0.982668
1372035_at	Ift52	intraflagellar transport 52 homolog (Chlamydomonas)	9.4 ± 0.09	9.35 ± 0.03	up	0.592922	0.809267	0.00142918	0.00644339	0.984999
1370333_a_at	Igf1	insulin-like growth factor 1	5.84 ± 0.15	6.49 ± 0.12	down	0.00740868	-0.786171	0.00242773	-0.00868815	0.979774
1371582_at	Ilf2	interleukin enhancer binding factor 2	10.91 ± 0.06	10.9 ± 0.06	up	0.906629	0.715066	0.00894939	0.234414	0.487809
1373512_at	Ilvbl	ilvB (bacterial acetolactate synthase)-like	7.71 ± 0.05	7.57 ± 0.05	up	0.0742122	0.710928	0.00954434	-0.217769	0.520059
1371148_s_at	Ina	internexin neuronal intermediate filament protein, alpha	10.22 ± 0.07	10.39 ± 0.12	down	0.256285	-0.717813	0.00857014	-0.0920189	0.787864
1376758_at	Ing1	inhibitor of growth family, member 1	10.24 ± 0.04	10.41 ± 0.03	down	0.00481652	-0.335693	0.28608	0.0146444	0.965913
1388603_a_at	Isca1	iron-sulfur cluster assembly 1 homolog (S. cerevisiae)	12.31 ± 0.04	12.26 ± 0.01	up	0.259628	0.727696	0.00730386	0.122671	0.719354
1367467_at	Iscu	iron-sulfur cluster scaffold homolog (E. coli)	12.12 ± 0.05	12.02 ± 0.04	up	0.155298	0.894334	8.66697e-05	-0.196686	0.562151
1377182_at	Itgb3bp	integrin beta 3 binding protein (beta3-endonexin)	8.69 ± 0.03	8.45 ± 0.05	up	0.0046932	0.164924	0.608496	-0.591206	0.0554223
1370802_at	Itgb5	integrin, beta 5	6.55 ± 0.09	6.12 ± 0.05	up	0.00286683	0.457608	0.134693	-0.148526	0.662954
1371319_at	Itm2b	integral membrane protein 2B	14.14 ± 0.03	14.11 ± 0.03	up	0.420371	0.805131	0.00157922	-0.163157	0.6317
1371334_at	Itm2c	integral membrane protein 2C	13.69 ± 0.07	13.62 ± 0.04	up	0.422058	0.775532	0.00303559	-0.299323	0.371217
1391356_at	Iws1	IWS1 homolog (S. cerevisiae)	9.93 ± 0.03	10.15 ± 0.04	down	0.00327092	-0.398287	0.199723	0.181067	0.59417
1368856_at	Jak2	Janus kinase 2	8.48 ± 0.04	8.77 ± 0.07	down	0.0087051	-0.362833	0.246387	0.534504	0.0902805
1387061_at	Jup	junction plakoglobin	9.49 ± 0.05	9.24 ± 0.04	up	0.0032682	0.661476	0.0191476	-0.292979	0.381929
1379863_at	Kcnd2	potassium voltage gated channel, Shal-related family, member 2	10.54 ± 0.07	10.68 ± 0.08	down	0.197294	-0.719305	0.00836914	-0.0326145	0.924161
1368061_at	Kcnh1	potassium voltage-gated channel, subfamily H (eag-related), member 1	9.47 ± 0.1	9.79 ± 0.1	down	0.0454128	-0.726105	0.00749757	0.0493088	0.885524
1370598_a_at	Kcnj6	potassium inwardly-rectifying channel, subfamily J, member 6	6.27 ± 0.1	6.86 ± 0.11	down	0.00253637	-0.33673	0.2845	0.252283	0.454212
1370975_at	Kdm3a	lysine (K)-specific demethylase 3A	8.7 ± 0.04	8.74 ± 0.04	down	0.455087	0.332037	0.291687	0.772278	0.005343
1393145_at	Kdsr	3-ketodihydrosphingosine reductase	5.03 ± 0.14	4.83 ± 0.19	up	0.426615	-0.167138	0.603625	-0.898697	0.00016924
1395182_at	Klhl20	kelch-like 20 (Drosophila)	8.29 ± 0.09	8.35 ± 0.05	down	0.563215	-0.713484	0.00917353	-0.233484	0.489587
1382462_at	L2hgdh	L-2-hydroxyglutarate dehydrogenase	7.81 ± 0.06	7.95 ± 0.06	down	0.131024	-0.741393	0.00578753	-0.266911	0.427535
1389276_at	L3mbtl3	l(3)mbt-like 3 (Drosophila)	7.88 ± 0.1	8.36 ± 0.12	down	0.0111442	-0.741103	0.00581697	-0.031359	0.927073
1388728_at	Laptm4b	lysosomal protein transmembrane 4 beta	10.46 ± 0.05	10.19 ± 0.06	up	0.00500807	0.527824	0.0777656	-0.260196	0.439686
1383658_at	Laptm5	lysosomal multispanning membrane protein 5	8.82 ± 0.07	8.37 ± 0.09	up	0.00316863	0.395128	0.203642	-0.389913	0.23584
1388566_at	Lasp1	LIM and SH3 protein 1	11.37 ± 0.03	11.54 ± 0.03	down	0.00452849	-0.577976	0.0490287	0.275421	0.41237
1390207_at	Lats2	large tumor suppressor 2	10.4 ± 0.05	10.21 ± 0.06	up	0.0355132	0.83445	0.000736449	-0.0685707	0.841226
1389210_at	Lcp1	lymphocyte cytosolic protein 1	8.99 ± 0.09	8.18 ± 0.12	up	0.000412443	0.421751	0.172068	-0.407732	0.213215
1369323_at	Leprot	leptin receptor overlapping transcript	7.02 ± 0.14	6.87 ± 0.12	up	0.413429	0.760441	0.00408848	0.263689	0.433345
1389329_at	Lgals8	lectin, galactoside-binding, soluble, 8	10.55 ± 0.03	10.38 ± 0.04	up	0.00932556	0.46514	0.127577	-0.136438	0.689146
1388422_at	Lims2	LIM and senescent cell antigen like domains 2	4.94 ± 0.14	4.91 ± 0.28	up	0.925436	0.342947	0.275135	0.780811	0.00455971
1369610_at	Lin7c	lin-7 homolog C (C. elegans)	8.23 ± 0.25	8.07 ± 0.21	up	0.639949	0.761367	0.00401692	0.46821	0.14638
1368848_at	Lman1	lectin, mannose-binding, 1	7.85 ± 0.12	7.76 ± 0.05	up	0.536071	0.716642	0.00873036	0.162697	0.632675
1373051_at	Lmbrd1	LMBR1 domain containing 1	13.44 ± 0.04	13.33 ± 0.02	up	0.035469	0.783655	0.0025622	-0.0872492	0.798659
1372975_at	Lor	loricrin	7.29 ± 0.19	6.87 ± 0.1	up	0.0871599	0.843334	0.00056783	-0.000188693	0.999561
1385299_at	Lpar4	lysophosphatidic acid receptor 4	4.52 ± 0.07	4.6 ± 0.07	down	0.416404	-0.861568	0.000315869	-0.179336	0.59776
1367996_a_at	Lphn1	latrophilin 1	10.32 ± 0.07	10.5 ± 0.09	down	0.155889	-0.85123	0.000444619	-0.142016	0.67702
1387320_a_at	Lrrc7	leucine rich repeat containing 7	7.57 ± 0.15	7.95 ± 0.1	down	0.0725216	-0.712067	0.00937783	0.0290548	0.932421
1381970_at	Lsm14a	LSM14A, SCD6 homolog A (S. cerevisiae)	11.66 ± 0.02	11.55 ± 0.03	up	0.00937054	0.401922	0.195271	0.016384	0.961867
1388488_at	Lsm3	LSM3 homolog, U6 small nuclear RNA associated (S. cerevisiae)	10.06 ± 0.08	9.96 ± 0.05	up	0.31983	0.728072	0.00725866	-0.374162	0.256952
1372158_at	Macrod1	MACRO domain containing 1	6.62 ± 0.13	6.4 ± 0.12	up	0.238621	0.719825	0.00829988	-0.00570104	0.986727
1371374_at	Maf1	MAF1 homolog (S. cerevisiae)	9.94 ± 0.03	9.9 ± 0.03	up	0.459845	0.70917	0.00980593	-0.0756222	0.825105
1398804_at	Mak10	MAK10 homolog, amino-acid N-acetyltransferase subunit, (S. cerevisiae)	10.55 ± 0.05	10.49 ± 0.03	up	0.414746	0.728743	0.00717846	-0.0525771	0.877984
1367882_at	Map1a	microtubule-associated protein 1A	11.53 ± 0.11	11.53 ± 0.05	down	0.977696	-0.72584	0.00753019	-0.358557	0.27889
1392943_at	Mboat2	membrane bound O-acyltransferase domain containing 2	8.73 ± 0.04	8.91 ± 0.04	down	0.00612166	-0.520884	0.0824856	-0.0270476	0.937081
1369906_s_at	Mcfd2	multiple coagulation factor deficiency 2	10.13 ± 0.09	10.12 ± 0.03	up	0.877894	0.718089	0.0085326	0.132452	0.697853
1376055_at	Mcm5	minichromosome maintenance complex component 5	4.31 ± 0.03	4.23 ± 0.06	up	0.272662	0.151189	0.639041	-0.769909	0.0055771
1374752_at	Mdfic	MyoD family inhibitor domain containing	4.83 ± 0.21	5.19 ± 0.08	down	0.152705	-0.75032	0.00493582	0.0976647	0.775128
1388621_at	Med11	mediator complex subunit 11	8.14 ± 0.04	8.09 ± 0.03	up	0.364636	0.293888	0.353836	-0.77657	0.00493754
1391474_at	Med14	mediator complex subunit 14	9.37 ± 0.07	9.53 ± 0.06	down	0.110285	-0.743212	0.00560561	0.0787806	0.817904
1372269_at	Med6	mediator complex subunit 6	9.45 ± 0.08	9.41 ± 0.05	up	0.669654	0.781154	0.00270149	-0.0301842	0.9298
1373410_at	Mef2c	myocyte enhancer factor 2C	14.84 ± 0.03	14.96 ± 0.04	down	0.0237905	-0.801243	0.00173103	0.0413202	0.903989
1369382_at	Mertk	c-mer proto-oncogene tyrosine kinase	7.59 ± 0.06	7.45 ± 0.12	up	0.351385	0.462473	0.130068	0.754174	0.00732751
1373560_at	Mgat4b	mannosyl (alpha-1,3-)-glycoprotein beta-1,4-N-acetylglucosaminyltransferase, isozyme B	9.82 ± 0.05	9.94 ± 0.04	down	0.0837093	-0.779719	0.00278396	-0.170046	0.617167
1368311_at	Mgmt	O-6-methylguanine-DNA methyltransferase	4.15 ± 0.17	3.39 ± 0.11	up	0.00449092	0.570198	0.0528959	-0.388034	0.238304
1371655_at	Mpdu1	mannose-P-dolichol utilization defect 1	9.08 ± 0.09	8.96 ± 0.08	up	0.310236	0.717062	0.00867255	-0.155672	0.647625
1367506_at	mrpl11	mitochondrial ribosomal protein L11	10.18 ± 0.1	10.08 ± 0.04	up	0.378714	0.830511	0.000822558	-0.00516229	0.987981
1368004_at	Mrpl23	mitochondrial ribosomal protein L23	9.99 ± 0.05	9.87 ± 0.03	up	0.066717	0.728121	0.00725276	-0.27273	0.417137
1398983_at	Mrpl30	mitochondrial ribosomal protein L30	9.41 ± 0.08	9.37 ± 0.01	up	0.603635	0.71519	0.00893203	-0.266094	0.429005
1371604_at	Mrpl34	mitochondrial ribosomal protein L34	9.92 ± 0.06	9.89 ± 0.02	up	0.633833	0.757744	0.00430261	0.0311356	0.927592
1398912_at	mrpl9	mitochondrial ribosomal protein L9	9.36 ± 0.06	9.28 ± 0.04	up	0.315944	0.711963	0.00939296	-0.401791	0.22061
1373609_at	Mrps21	mitochondrial ribosomal protein S21	11.12 ± 0.03	11.25 ± 0.02	down	0.00369625	-0.356553	0.255267	0.245748	0.466374
1399118_at	Msl1	male-specific lethal 1 homolog (Drosophila)	10.47 ± 0.06	10.7 ± 0.06	down	0.0159968	-0.82441	0.000971027	-0.0845608	0.804758
1384314_at	Mtif2	mitochondrial translational initiation factor 2	9.79 ± 0.07	9.84 ± 0.02	down	0.531688	-0.732063	0.00679152	0.085488	0.802654
1389116_at	Mtmr9	myotubularin related protein 9	10.09 ± 0.06	10.09 ± 0.04	up	0.950999	-0.109353	0.735133	-0.769779	0.0055901
1398642_at	Mtrr	5-methyltetrahydrofolate-homocysteine methyltransferase reductase	8.95 ± 0.05	8.8 ± 0.03	up	0.0455352	0.7925	0.00211316	-0.172192	0.612663
1388874_at	Mtss1	metastasis suppressor 1	10.87 ± 0.06	10.68 ± 0.05	up	0.0340227	0.806097	0.00154315	-0.48995	0.126057
1387119_at	Mvk	mevalonate kinase	7.6 ± 0.17	7.52 ± 0.14	up	0.7158	0.72623	0.00748218	0.176176	0.604335
1376648_at	Mycn	v-myc myelocytomatosis viral related oncogene, neuroblastoma derived (avian)	5.92 ± 0.11	6.71 ± 0.13	down	0.00106262	-0.451651	0.140499	-0.0272574	0.936594
1384264_at	Myh14	myosin, heavy chain 14	7.81 ± 0.05	7.36 ± 0.1	up	0.00432298	0.396152	0.202366	-0.240377	0.476477
1399016_at	Myst2	MYST histone acetyltransferase 2	9.84 ± 0.09	9.82 ± 0.04	up	0.820309	0.772653	0.0032184	0.0193139	0.955053
1390472_at	Naaa	N-acylethanolamine acid amidase	8.82 ± 0.09	8.43 ± 0.07	up	0.00579654	0.0857676	0.790988	-0.354809	0.284309
1372953_at	Ncald	neurocalcin delta	13.64 ± 0.05	13.62 ± 0.02	up	0.727592	0.727268	0.00735557	-0.03587	0.916612
1391604_at	Ncapd3	non-SMC condensin II complex, subunit D3	8.36 ± 0.04	8.37 ± 0.06	down	0.864988	-0.206616	0.519383	-0.804087	0.00285241
1374051_at	Ncaph2	non-SMC condensin II complex, subunit H2	8.98 ± 0.09	8.88 ± 0.07	up	0.400167	0.819364	0.00110875	0.096062	0.778739
1372102_at	Ncor1	nuclear receptor co-repressor 1	9.71 ± 0.02	9.76 ± 0.03	down	0.251485	-0.748354	0.00511462	-0.486088	0.129527
1370903_a_at	Ndrg3	N-myc downstream regulated gene 3	12.66 ± 0.02	12.76 ± 0.03	down	0.0160272	-0.784854	0.00249743	0.203986	0.547425
1371482_at	Ndufs2	NADH dehydrogenase (ubiquinone) Fe-S protein 2	12.67 ± 0.03	12.62 ± 0.03	up	0.26394	0.728936	0.00715551	0.0917021	0.78858
1371041_at	Ndufv2	NADH dehydrogenase (ubiquinone) flavoprotein 2	12.71 ± 0.06	12.68 ± 0.04	up	0.700421	0.721831	0.00803699	-0.0219965	0.948816
1393614_at	Necab3	N-terminal EF-hand calcium binding protein 3	9.49 ± 0.06	9.87 ± 0.07	down	0.00277973	-0.731926	0.00680717	0.307873	0.357026
1392999_at	Neto2	neuropilin (NRP) and tolloid (TLL)-like 2	10.39 ± 0.05	10.64 ± 0.03	down	0.00255473	-0.735876	0.00636659	0.334943	0.314002
1387950_at	Nip7	nuclear import 7 homolog (S. cerevisiae)	8.85 ± 0.03	8.99 ± 0.02	down	0.00340543	-0.329549	0.295538	0.274994	0.413125
1385266_at	Nlk	nemo like kinase	12.94 ± 0.07	13.07 ± 0.07	down	0.245263	-0.828651	0.000865821	0.0371838	0.913568
1388878_at	Nob1	NIN1/RPN12 binding protein 1 homolog (S. cerevisiae)	9.14 ± 0.06	9.11 ± 0.03	up	0.641144	0.747168	0.00522489	0.34066	0.305291
1380305_at	nod3l	NOD3-like protein	8.77 ± 0.04	8.93 ± 0.04	down	0.0129246	-0.739331	0.00599908	-0.00796521	0.981457
1398892_at	Npc2	Niemann-Pick disease, type C2	11.76 ± 0.06	11.02 ± 0.07	up	1.34727e-05	0.539015	0.0705489	-0.395539	0.228552
1373559_at	Nptx2	neuronal pentraxin 2	9.79 ± 0.14	10.52 ± 0.17	down	0.00757038	-0.417195	0.177237	0.126187	0.711602
1387110_at	Nrd1	nardilysin 1 (N-arginine dibasic convertase)	11.22 ± 0.02	11.38 ± 0.03	down	0.00224954	-0.548577	0.0647587	0.21594	0.523656
1369404_a_at	Nrxn1	neurexin 1	12.19 ± 0.06	12.34 ± 0.06	down	0.118043	-0.75377	0.00463337	-0.150613	0.658464
1368261_at	Nrxn3	neurexin 3	10.88 ± 0.07	11.05 ± 0.06	down	0.100113	-0.730609	0.00695898	-0.252288	0.454204
1398772_at	Nsfl1c	NSFL1 (p97) cofactor (p47)	10.96 ± 0.03	10.93 ± 0.02	up	0.425329	0.841298	0.000603517	-0.0132864	0.969073
1374660_at	Nsmce4a	non-SMC element 4 homolog A (S. cerevisiae)	10.04 ± 0.08	10.02 ± 0.03	up	0.823729	0.715172	0.00893464	0.234334	0.487963
1373174_at	Nudt16l1	nudix (nucleoside diphosphate linked moiety X)-type motif 16-like 1	10.4 ± 0.07	10.36 ± 0.05	up	0.718488	0.713525	0.00916766	0.0194063	0.954838
1388198_at	Nupl1	nucleoporin like 1	8.9 ± 0.07	9.19 ± 0.04	down	0.00880536	-0.75514	0.00451719	0.107909	0.752149
1371908_at	Nxt1	NTF2-like export factor 1	7.33 ± 0.04	7.24 ± 0.06	up	0.232169	0.726066	0.00750231	0.0230068	0.946468
1378345_at	Ogfod1	2-oxoglutarate and iron-dependent oxygenase domain containing 1	10.26 ± 0.03	10.26 ± 0.02	up	0.983435	0.710784	0.00956567	0.213126	0.529212
1399041_at	Opa3	optic atrophy 3 (human)	8.52 ± 0.05	8.62 ± 0.03	down	0.154902	-0.738907	0.00604333	0.00491144	0.988565
1398939_at	Ormdl3	ORM1-like 3 (S. cerevisiae)	9.87 ± 0.04	10.08 ± 0.04	down	0.00419214	-0.678013	0.0153819	0.0501147	0.883664
1367519_at	Osbpl2	oxysterol binding protein-like 2	10.13 ± 0.04	10.07 ± 0.03	up	0.253274	0.76609	0.00366636	-0.00531188	0.987633
1384871_at	Osbpl6	oxysterol binding protein-like 6	6.01 ± 0.08	6.46 ± 0.09	down	0.00459758	-0.469618	0.123466	0.69352	0.0179451
1399073_at	Otub1	OTU domain, ubiquitin aldehyde binding 1	10.7 ± 0.07	10.7 ± 0.03	down	0.945388	0.709633	0.00973651	0.159644	0.639158
1372291_at	Oxa1l	oxidase assembly 1-like	10.03 ± 0.05	9.92 ± 0.05	up	0.16224	0.731284	0.00688081	0.154811	0.649466
1367869_at	Oxr1	oxidation resistance 1	13.62 ± 0.05	13.51 ± 0.02	up	0.0833208	0.764997	0.00374536	-0.234082	0.488445
1399026_at	Paip2	poly(A) binding protein interacting protein 2	11.52 ± 0.08	11.46 ± 0.04	up	0.549983	0.789173	0.00227434	0.109785	0.747959
1367649_at	Palm	paralemmin	9.71 ± 0.09	9.85 ± 0.06	down	0.248968	-0.778458	0.002858	-0.0960377	0.778793
1394966_at	Pap2d	phosphatidic acid phosphatase type 2	9.45 ± 0.08	9.8 ± 0.04	down	0.00388316	-0.165853	0.606451	0.474166	0.140621
1370320_at	Pbld	phenazine biosynthesis-like protein domain containing	7.77 ± 0.35	6.06 ± 0.37	up	0.00748362	0.487039	0.108298	-0.0791469	0.81707
1395441_at	Pcbp4	poly(rC) binding protein 4	7.89 ± 0.15	7.64 ± 0.11	up	0.209917	0.803434	0.00164416	0.0747752	0.827038
1393454_at	Pcdh17	protocadherin 17	10.14 ± 0.07	10.01 ± 0.08	up	0.212897	0.201755	0.529473	-0.779368	0.00468575
1367671_at	Pcna	proliferating cell nuclear antigen	10.89 ± 0.09	10.78 ± 0.05	up	0.344584	0.765228	0.00372852	0.0318871	0.925848
1389040_at	Pcnp	PEST proteolytic signal containing nuclear protein	12.93 ± 0.02	12.85 ± 0.03	up	0.0425278	0.851855	0.000435839	0.0087851	0.979548
1370326_at	Pctk1	PCTAIRE protein kinase 1	10.13 ± 0.07	10.22 ± 0.05	down	0.29347	-0.803209	0.00165295	-0.0668491	0.84517
1373052_at	Pdcl3	phosducin-like 3	9.95 ± 0.07	9.91 ± 0.06	up	0.672428	0.727933	0.00727538	0.122074	0.720672
1369044_a_at	Pde4b	phosphodiesterase 4B, cAMP specific	10.94 ± 0.05	11.02 ± 0.08	down	0.39578	-0.744517	0.00547778	-0.315983	0.343831
1367892_at	Pdk2	pyruvate dehydrogenase kinase, isozyme 2	11.17 ± 0.01	11.01 ± 0.02	up	0.000598434	0.578661	0.0486978	-0.376709	0.253466
1370052_at	Pdpk1	3-phosphoinositide dependent protein kinase-1	10.65 ± 0.05	10.85 ± 0.02	down	0.00807545	-0.828007	0.000881209	0.209139	0.537125
1372941_at	Pdrg1	p53 and DNA damage regulated 1	9.95 ± 0.04	9.75 ± 0.04	up	0.00493361	0.551331	0.063154	-0.150548	0.658605
1373748_at	Pdzrn3	PDZ domain containing RING finger 3	11.95 ± 0.07	12.14 ± 0.06	down	0.0783387	-0.832165	0.00078551	0.00331036	0.992293
1386891_at	Pebp1	phosphatidylethanolamine binding protein 1	13.49 ± 0.06	13.45 ± 0.02	up	0.487569	0.764073	0.0038131	-0.141809	0.677468
1368016_at	Pecr	peroxisomal trans-2-enoyl-CoA reductase	9.17 ± 0.1	9.13 ± 0.06	up	0.755389	0.76984	0.003405	0.0943865	0.782517
1371684_at	Pelo	pelota homolog (Drosophila)	7.34 ± 0.07	7.65 ± 0.05	down	0.00411993	-0.297453	0.347752	0.210633	0.534155
1371431_at	Pex5	peroxisomal biogenesis factor 5	9.47 ± 0.03	9.63 ± 0.04	down	0.00975465	-0.196865	0.539705	-0.00743836	0.982683
1379784_at	Pex7	peroxisomal biogenesis factor 7	7.63 ± 0.09	8 ± 0.07	down	0.00919172	-0.090186	0.780447	0.286419	0.393167
1372182_at	Pfkp	phosphofructokinase, platelet	13.48 ± 0.06	13.51 ± 0.04	down	0.676053	0.709244	0.0097948	0.28603	0.393838
1391577_at	Pgam5	phosphoglycerate mutase family member 5	9.61 ± 0.05	9.89 ± 0.04	down	0.00166559	-0.228307	0.475412	0.111726	0.74363
1373769_at	Pgm2	phosphoglucomutase 2	9.15 ± 0.05	9.35 ± 0.05	down	0.0206788	-0.91203	3.57398e-05	0.212414	0.530622
1387563_at	Pgr	progesterone receptor	8.87 ± 0.04	9.05 ± 0.06	down	0.0408145	-0.747509	0.00519302	0.0518652	0.879625
1379427_at	Pgrmc2	progesterone receptor membrane component 2	9.97 ± 0.09	9.89 ± 0.06	up	0.528315	0.819862	0.00109455	0.123406	0.717732
1382303_at	Phactr1	phosphatase and actin regulator 1	13.55 ± 0.05	13.65 ± 0.05	down	0.159936	-0.872134	0.000216346	0.0122648	0.97145
1393458_s_at	Phf14	PHD finger protein 14	8.69 ± 0.07	8.81 ± 0.03	down	0.186031	-0.790498	0.00220904	0.0578855	0.865756
1390647_at	Phtf2	putative homeodomain transcription factor 2	8.26 ± 0.04	8.5 ± 0.03	down	0.00151221	-0.633155	0.0271004	0.281676	0.401394
1377662_at	Pir	pirin (iron-binding nuclear protein)	8.49 ± 0.04	8.19 ± 0.05	up	0.00148307	0.562321	0.0570247	-0.235251	0.486211
1372532_at	Pitpnm2	phosphatidylinositol transfer protein, membrane-associated 2	10.32 ± 0.12	10.48 ± 0.07	down	0.278858	-0.725903	0.00752246	-0.0417433	0.90301
1378017_at	Pitrm1	pitrilysin metallopeptidase 1	9.71 ± 0.02	9.62 ± 0.03	up	0.0505586	0.708522	0.00990363	-0.308141	0.356587
1369931_at	Pkm2	pyruvate kinase, muscle	13.85 ± 0.04	13.82 ± 0.02	up	0.438198	0.769085	0.00345645	0.0402162	0.906545
1372744_at	Pkp4	plakophilin 4	13.09 ± 0.08	12.68 ± 0.06	up	0.00215142	0.345495	0.271349	-0.239039	0.479009
1379809_at	Plekhf2	pleckstrin homology domain containing, family F (with FYVE domain) member 2	4.7 ± 0.08	4.69 ± 0.13	up	0.96632	0.308627	0.329045	0.809045	0.00256117
1389809_at	Pmepa1	prostate transmembrane protein, androgen induced 1	7.96 ± 0.06	8.32 ± 0.06	down	0.00173919	-0.492144	0.1041	0.0908375	0.790535
1397313_at	Pnrc2	proline-rich nuclear receptor coactivator 2	10.09 ± 0.03	9.96 ± 0.04	up	0.0367171	0.71066	0.00958391	0.328724	0.323626
1388833_at	Pole3	polymerase (DNA directed), epsilon 3 (p17 subunit)	8.6 ± 0.07	8.4 ± 0.07	up	0.0681404	0.944205	3.87617e-06	0.0676728	0.843283
1398875_at	Polr3k	polymerase (RNA) III (DNA directed) polypeptide K, 12.3 kDa	10.48 ± 0.1	10.45 ± 0.04	up	0.794935	0.809625	0.00141673	0.0852026	0.803301
1375440_at	Ppil2	peptidylprolyl isomerase (cyclophilin)-like 2	8.4 ± 0.09	8.37 ± 0.04	up	0.75096	0.759274	0.0041801	0.0338461	0.921304
1368910_at	Ppm2c	protein phosphatase 2C, magnesium dependent, catalytic subunit	10.81 ± 0.09	11.43 ± 0.1	down	0.0010183	-0.34519	0.271801	0.39363	0.23101
1382307_at	Ppp1r12a	protein phosphatase 1, regulatory (inhibitor) subunit 12A	8.77 ± 0.11	9.01 ± 0.04	down	0.0773439	-0.863448	0.000295974	0.115562	0.735097
1373479_at	Ppp3ca	Protein phosphatase 3 (formerly 2B), catalytic subunit, alpha isoform	14.96 ± 0.04	14.98 ± 0.03	down	0.648726	-0.799304	0.00181078	-0.25408	0.450894
1370236_at	Ppt1	palmitoyl-protein thioesterase 1	11.94 ± 0.06	11.72 ± 0.04	up	0.0119083	0.710836	0.00955803	-0.121436	0.722082
1372797_at	Pqbp1	polyglutamine binding protein 1	10.55 ± 0.04	10.54 ± 0.03	up	0.9312	0.72798	0.00726966	0.14119	0.678812
1384311_at	Prdm5	PR domain containing 5	7.54 ± 0.09	7.77 ± 0.09	down	0.105656	-0.771649	0.00328407	-0.28922	0.388348
1386905_at	Prkar1a	protein kinase, cAMP dependent regulatory, type I, alpha	12.13 ± 0.11	12.13 ± 0.06	up	0.993514	0.722012	0.00801354	0.355821	0.28284
1390305_at	Prkcbp1	protein kinase C binding protein 1	8.87 ± 0.1	8.93 ± 0.07	down	0.58704	-0.778298	0.00286752	-0.0153408	0.964293
1388475_at	Prnpip1	Prion protein interacting protein 1	9.91 ± 0.03	9.87 ± 0.02	up	0.458387	0.723575	0.00781347	-0.248773	0.460725
1389645_at	Prodh2	proline dehydrogenase (oxidase) 2	6.2 ± 0.11	5.97 ± 0.15	up	0.254175	0.72403	0.00775596	0.00225526	0.994749
1389549_at	Prosc	proline synthetase co-transcribed homolog (bacterial)	10.06 ± 0.1	9.99 ± 0.06	up	0.552485	0.758778	0.00421951	0.224702	0.506518
1385455_at	Prpf38b	PRP38 pre-mRNA processing factor 38 (yeast) domain containing B	8.09 ± 0.11	7.95 ± 0.16	up	0.482998	0.708922	0.00984319	0.477564	0.1374
1371338_at	Psenen	presenilin enhancer 2 homolog (C. elegans)	10.71 ± 0.04	10.64 ± 0.04	up	0.251611	0.738992	0.00603449	0.226871	0.502312
1369930_at	Psma6	proteasome (prosome, macropain) subunit, alpha type 6	12.92 ± 0.05	12.89 ± 0.02	up	0.680622	0.749588	0.00500184	-0.0323718	0.924724
1379850_at	Psmc6	proteasome (prosome, macropain) 26S subunit, ATPase, 6	11.77 ± 0.06	11.87 ± 0.07	down	0.303736	-0.71365	0.00914986	0.175297	0.60617
1387784_at	Psmd10	proteasome (prosome, macropain) 26S subunit, non-ATPase, 10	10.22 ± 0.06	10.15 ± 0.04	up	0.366038	0.812726	0.00131232	-0.185893	0.584204
1386930_at	Psmd4	proteasome (prosome, macropain) 26S subunit, non-ATPase, 4	11.09 ± 0.06	11.05 ± 0.04	up	0.578922	0.817504	0.00116315	0.128459	0.706607
1367986_at	Ptgfrn	prostaglandin F2 receptor negative regulator	8.84 ± 0.12	9.12 ± 0.14	down	0.155422	-0.805033	0.00158291	-0.263685	0.433353
1387875_at	Ptk2	PTK2 protein tyrosine kinase 2	10.37 ± 0.11	10.47 ± 0.07	down	0.466735	-0.725861	0.00752762	-0.0686062	0.841144
1367971_at	Ptp4a2	protein tyrosine phosphatase 4a2	11.95 ± 0.08	12.01 ± 0.07	down	0.619374	-0.773924	0.00313668	-0.221418	0.512912
1392953_at	Ptpla	protein tyrosine phosphatase-like (proline instead of catalytic arginine), member a	6.54 ± 0.09	6.88 ± 0.05	down	0.00818816	-0.504369	0.0944925	0.174849	0.607105
1382154_at	Ptpn12	protein tyrosine phosphatase, non-receptor type 12	10.72 ± 0.03	10.96 ± 0.05	down	0.00231189	-0.380883	0.221894	0.576537	0.0633615
1391669_at	Ptprb	protein tyrosine phosphatase, receptor type, B	4.45 ± 0.05	4.56 ± 0.02	down	0.106055	-0.745305	0.00540163	0.157149	0.644472
1384227_at	Ptprk	protein tyrosine phosphatase, receptor type, K, extracellular region	8.7 ± 0.05	8.91 ± 0.07	down	0.0359146	-0.822066	0.00103327	-0.288985	0.388751
1383434_at	Pycr1	pyrroline-5-carboxylate reductase 1	7.31 ± 0.08	7.68 ± 0.07	down	0.00597752	-0.0802786	0.804127	0.396054	0.227891
1367695_at	Qdpr	quinoid dihydropteridine reductase	13.31 ± 0.17	12.6 ± 0.14	up	0.00868449	0.448029	0.144107	-0.00924272	0.978483
1398825_at	Rab11b	RAB11B, member RAS oncogene family	10.93 ± 0.12	10.86 ± 0.07	up	0.621457	0.730368	0.00698703	0.223778	0.508313
1398780_at	Rabac1	Rab acceptor 1 (prenylated)	12.15 ± 0.1	12.09 ± 0.05	up	0.609273	0.761316	0.00402083	0.0293704	0.931688
1372513_at	Rac1	ras-related C3 botulinum toxin substrate 1	12.45 ± 0.11	12.42 ± 0.07	up	0.844224	0.722547	0.00794468	0.299846	0.370342
1389705_at	Rag1ap1	recombination activating gene 1 activating protein 1	8.41 ± 0.06	8.14 ± 0.06	up	0.00967678	0.330156	0.294597	-0.110505	0.746354
1368660_at	Rapgef3	Rap guanine nucleotide exchange factor (GEF) 3	7.61 ± 0.07	7.3 ± 0.04	up	0.00660533	0.289138	0.362031	-0.185431	0.585155
1383571_at	Rapgefl1	Rap guanine nucleotide exchange factor (GEF)-like 1	11.47 ± 0.09	11.62 ± 0.04	down	0.197873	-0.717379	0.00862919	-0.152721	0.653942
1387908_at	Rasd1	RAS, dexamethasone-induced 1	9.22 ± 0.12	9.79 ± 0.11	down	0.00551992	-0.282145	0.374274	0.121797	0.721284
1370996_at	Rasgrf1	RAS protein-specific guanine nucleotide-releasing factor 1	12.73 ± 0.05	12.62 ± 0.05	up	0.114156	0.818146	0.00114417	-0.0942475	0.782831
1390159_at	Rasgrp3	RAS guanyl releasing protein 3 (calcium and DAG-regulated)	7.97 ± 0.16	7.25 ± 0.11	up	0.00484143	0.365567	0.24258	-0.0589234	0.863368
1376909_at	Rasl10a	RAS-like, family 10, member A	9.45 ± 0.03	9.65 ± 0.04	down	0.00516091	-0.685966	0.0137797	0.377857	0.251906
1370356_at	Rbm10	RNA binding motif protein 10	9.17 ± 0.02	9.21 ± 0.06	down	0.549608	-0.287189	0.365421	-0.761096	0.00651424
1390848_at	Rbm19	RNA binding motif protein 19	6.07 ± 0.02	6.07 ± 0.07	up	0.928674	-0.336434	0.28495	-0.780984	0.00454474
1388538_at	Rbx1	ring-box 1	12.17 ± 0.03	12.3 ± 0.01	down	0.00993737	-0.119394	0.711692	0.255491	0.448296
1374659_at	rCG_25854	cyclic AMP-regulated phosphoprotein	12.15 ± 0.04	12.41 ± 0.04	down	0.00114491	-0.239667	0.453095	0.260683	0.4388
1385411_at	rCG_32844	ubiquitin specific protease 43	4.67 ± 0.21	5.75 ± 0.19	down	0.00360524	-0.813999	0.00127123	0.110818	0.745654
1373452_at	Rcl1	RNA terminal phosphate cyclase-like 1	8.49 ± 0.07	8.44 ± 0.02	up	0.465563	0.797306	0.00189591	0.0213522	0.950314
1373820_at	Rfwd2	ring finger and WD repeat domain 2	10.95 ± 0.05	11.05 ± 0.06	down	0.223721	-0.719498	0.00834345	-0.214856	0.525794
1392189_at	Rfx4	regulatory factor X, 4 (influences HLA class II expression)	9.58 ± 0.14	9.75 ± 0.05	down	0.291301	-0.73765	0.00617584	0.071008	0.835647
1399027_at	Rhoa	ras homolog gene family, member A	11.41 ± 0.06	11.72 ± 0.06	down	0.00519867	-0.552361	0.0625611	0.336369	0.311817
1378320_at	Rlbp1	retinaldehyde binding protein 1	9.32 ± 0.07	8.92 ± 0.06	up	0.00171874	0.362148	0.247347	-0.392165	0.232907
1398923_at	Rnasek	ribonuclease, RNase K	13.24 ± 0.05	13.18 ± 0.02	up	0.34977	0.896763	7.74817e-05	0.080935	0.812999
1375211_at	Rnaset2	ribonuclease T2	11.15 ± 0.09	10.59 ± 0.08	up	0.000896621	0.339371	0.2805	-0.344517	0.29949
1371778_at	Rnf146	ring finger protein 146	11.36 ± 0.06	11.32 ± 0.03	up	0.572078	0.789877	0.00223946	0.0561989	0.869638
1380681_at	Rnf180	ring finger protein 180	10.42 ± 0.03	10.63 ± 0.05	down	0.00759289	-0.38384	0.218028	0.238284	0.480441
1388993_at	Rnf34	ring finger protein 34	9.73 ± 0.06	9.7 ± 0.04	up	0.738039	0.741141	0.0058131	-0.185886	0.584218
1390475_at	Rngtt	RNA guanylyltransferase and 5'-phosphatase	9.14 ± 0.03	9.32 ± 0.04	down	0.00697346	-0.281535	0.375351	0.110901	0.745469
1372260_at	Rogdi	rogdi homolog (Drosophila)	10.76 ± 0.07	10.65 ± 0.05	up	0.191989	0.894645	8.5448e-05	-0.176615	0.603422
1389202_at	Rpe	ribulose-5-phosphate-3-epimerase	10.07 ± 0.13	10.2 ± 0.04	down	0.358636	-0.732852	0.00670185	0.352572	0.287572
1387887_at	Rpl14	ribosomal protein L14	12.41 ± 0.01	12.3 ± 0.02	up	0.00259409	0.658709	0.0198379	-0.0808725	0.813142
1398324_at	Rpl18a	ribosomal protein L18A	14.13 ± 0.03	13.98 ± 0.02	up	0.00301661	0.435671	0.156864	-0.484302	0.131153
1367567_at	Rpl6	ribosomal protein L6	13.9 ± 0.03	13.82 ± 0.03	up	0.0989367	0.736455	0.00630387	-0.28005	0.404232
1377492_at	Rprml	reprimo-like	8.61 ± 0.04	8.75 ± 0.02	down	0.00873554	-0.158981	0.621646	0.333484	0.316245
1367630_at	Rps11	ribosomal protein S11	14.28 ± 0.02	14.19 ± 0.03	up	0.029704	0.40631	0.189979	-0.736261	0.00977512
1367640_at	Rps12	ribosomal protein S12	13.66 ± 0.02	13.48 ± 0.03	up	0.000594158	0.422308	0.171442	-0.452879	0.161877
1367573_at	Rps6	ribosomal protein S6	14.04 ± 0.04	13.89 ± 0.03	up	0.0114663	0.739099	0.00602331	-0.387874	0.238515
1370261_at	Rps6ka1	ribosomal protein S6 kinase polypeptide 1	6.55 ± 0.09	6.01 ± 0.11	up	0.00410397	0.516028	0.0859021	-0.178101	0.600328
1383454_a_at	Rps6kc1	ribosomal protein S6 kinase, polypeptide 1	8.49 ± 0.06	8.66 ± 0.05	down	0.0671157	-0.803424	0.00164457	0.29989	0.370267
1367597_at	Rps8	ribosomal protein S8	14.1 ± 0.03	13.98 ± 0.02	up	0.0037481	0.407826	0.188172	-0.351539	0.289085
1367569_at	Rpsa	ribosomal protein SA	12.5 ± 0.02	12.38 ± 0.03	up	0.00888345	0.408464	0.187414	-0.226831	0.502391
1371723_at	Rragc	Ras-related GTP binding C	10.75 ± 0.04	10.71 ± 0.04	up	0.549259	0.714491	0.00903047	-0.256708	0.446062
1372133_at	Rras2	related RAS viral (r-ras) oncogene homolog 2	9.01 ± 0.06	9.46 ± 0.05	down	0.000301335	-0.273183	0.390275	0.42617	0.191215
1388071_x_at	RT1-Aw2	RT1 class Ib, locus Aw2	10.12 ± 0.24	8.94 ± 0.07	up	0.00319072	0.712782	0.00927436	-0.118618	0.728318
1371033_at	RT1-Bb	RT1 class II, locus Bb	4.66 ± 0.47	2.63 ± 0.12	up	0.00638032	0.550273	0.0637675	-0.0678626	0.842848
1382012_at	Rtf1	Rtf1, Paf1/RNA polymerase II complex component, homolog (S. cerevisiae)	8.28 ± 0.07	8.62 ± 0.06	down	0.00351708	-0.444558	0.147621	0.337561	0.309995
1383667_at	Rundc1	RUN domain containing 1	9.65 ± 0.03	9.78 ± 0.02	down	0.00831388	-0.505687	0.0934935	0.37167	0.260386
1382775_at	Ryr2	ryanodine receptor 2, cardiac	7.84 ± 0.17	8.07 ± 0.15	down	0.351772	-0.71146	0.00946637	-0.226116	0.503775
1387125_at	S100a9	S100 calcium binding protein A9	7.12 ± 0.32	4.79 ± 0.28	up	0.00027027	0.322223	0.307044	-0.167755	0.621986
1367688_at	Scamp4	secretory carrier membrane protein 4	8.36 ± 0.07	8.24 ± 0.07	up	0.235419	0.775099	0.00306256	-0.143738	0.67329
1391632_at	Sec16a	SEC16 homolog A (S. cerevisiae)	8.27 ± 0.05	8.22 ± 0.02	up	0.366868	0.759005	0.00420147	-0.110796	0.745704
1369975_at	Secp43	tRNA selenocysteine associated protein	11.26 ± 0.05	11.24 ± 0.04	up	0.687941	0.825673	0.00093872	0.0851819	0.803348
1371650_at	Senp3	SUMO1/sentrin/SMT3 specific peptidase 3	10.54 ± 0.03	10.58 ± 0.03	down	0.393351	-0.751124	0.00486402	-0.301326	0.367866
1389215_at	Sephs1	selenophosphate synthetase 1	8.58 ± 0.05	8.81 ± 0.04	down	0.00524212	-0.177264	0.581532	0.18452	0.587034
1367686_at	Serp1	stress-associated endoplasmic reticulum protein 1	11.8 ± 0.03	11.92 ± 0.02	down	0.00659407	-0.7525	0.00474296	0.345124	0.298582
1375003_at	Serpinb6a	serine (or cysteine) peptidase inhibitor, clade B, member 6a	9.18 ± 0.06	9.11 ± 0.07	up	0.425469	0.751415	0.00483822	-0.300873	0.368623
1371310_s_at	Serpinh1	serine (or cysteine) peptidase inhibitor, clade H, member 1	7.81 ± 0.08	8.15 ± 0.04	down	0.00692917	-0.686797	0.0136195	0.270014	0.421975
1378705_at	Setd5	SET domain containing 5	7.62 ± 0.08	7.84 ± 0.11	down	0.136406	-0.805312	0.00157241	-0.0816761	0.811314
1372458_at	Setd8	SET domain containing (lysine methyltransferase) 8	7.64 ± 0.09	7.83 ± 0.07	down	0.12777	-0.718284	0.00850629	-0.0414372	0.903719
1380106_at	Sf1	splicing factor 1	8.56 ± 0.05	8.86 ± 0.07	down	0.00681277	-0.439	0.153359	0.214427	0.526641
1388132_at	Sfpq	splicing factor proline/glutamine rich (polypyrimidine tract binding protein associated)	10.45 ± 0.04	10.71 ± 0.04	down	0.00127574	-0.377055	0.226961	0.595585	0.0531901
1373033_at	Sft2d1	SFT2 domain containing 1	10.27 ± 0.07	10.18 ± 0.06	up	0.370834	0.869411	0.000239244	0.0958254	0.779272
1393396_at	Sft2d3	SFT2 domain containing 3	4.3 ± 0.14	4.3 ± 0.09	up	0.993067	-0.716716	0.00872013	-0.0216206	0.94969
1389971_at	Sgce	sarcoglycan, epsilon	9.55 ± 0.09	9.4 ± 0.06	up	0.20648	0.843674	0.000562043	0.142282	0.676444
1388467_at	Sgta	small glutamine-rich tetratricopeptide repeat (TPR)-containing, alpha	10.25 ± 0.06	10.21 ± 0.03	up	0.504969	0.777485	0.00291614	0.0550628	0.872255
1367658_at	Shank3	SH3 and multiple ankyrin repeat domains 3	10.58 ± 0.11	10.72 ± 0.07	down	0.291435	-0.786037	0.00243473	-0.0972932	0.775965
1377757_at	Shprh	SNF2 histone linker PHD RING helicase	9.73 ± 0.04	9.95 ± 0.04	down	0.00401986	-0.224854	0.482295	0.148904	0.66214
1393229_at	Silv	silver homolog (mouse)	6.76 ± 0.17	4.98 ± 0.4	up	0.00483102	0.655305	0.0207121	-0.282237	0.400416
1391976_at	Six4	SIX homeobox 4	4.86 ± 0.08	4.26 ± 0.15	up	0.00904253	0.508113	0.0916736	0.138114	0.685497
1368609_at	Slc10a1	solute carrier family 10 (sodium/bile acid cotransporter family), member 1	4.41 ± 0.25	4.35 ± 0.22	up	0.849566	0.381643	0.220897	0.776421	0.00495126
1374885_at	Slc12a6	solute carrier family 12, member 6	9.75 ± 0.06	9.86 ± 0.04	down	0.159784	-0.857519	0.000362259	0.0278163	0.935296
1370609_a_at	Slc16a7	solute carrier family 16, member 7 (monocarboxylic acid transporter 2)	9.89 ± 0.03	10.12 ± 0.05	down	0.00671823	-0.653292	0.0212419	0.214678	0.526146
1387189_at	Slc22a3	solute carrier family 22 (extraneuronal monoamine transporter), member 3	5.62 ± 0.12	7.39 ± 0.12	down	1.31913e-06	-0.566037	0.0550499	0.28141	0.401857
1378899_at	Slc35d3	solute carrier family 35, member D3	3.63 ± 0.09	4.69 ± 0.18	down	0.00124111	-0.631961	0.0274809	0.00747302	0.982602
1392939_at	Slc41a3	solute carrier family 41, member 3	5.59 ± 0.05	5.97 ± 0.08	down	0.00449763	-0.381375	0.221248	0.400556	0.222166
1368170_at	Slc6a1	solute carrier family 6 (neurotransmitter transporter, GABA), member 1	13.4 ± 0.04	13.49 ± 0.01	down	0.0916351	-0.796037	0.0019515	0.237643	0.481659
1368483_a_at	Slit1	slit homolog 1 (Drosophila)	5.56 ± 0.18	5.48 ± 0.14	up	0.745036	0.751615	0.00482053	-0.212205	0.531037
1395986_at	Slit2	slit homolog 2 (Drosophila)	8.38 ± 0.09	8.85 ± 0.09	down	0.00453038	-0.641748	0.0244735	0.11731	0.731219
1398649_at	Slitrk3	SLIT and NTRK-like family, member 3	9.18 ± 0.07	9.38 ± 0.09	down	0.127499	-0.807204	0.0015026	-0.259948	0.440138
1385074_at	Smarca2	SWI/SNF related, matrix associated, actin dependent regulator of chromatin, subfamily a, member 2	9.82 ± 0.08	10.12 ± 0.07	down	0.0204709	-0.784593	0.0025114	-0.0659345	0.847267
1373706_at	Smarcal1	Swi/SNF related matrix associated, actin dependent regulator of chromatin, subfamily a-like 1	6.55 ± 0.09	6.37 ± 0.06	up	0.136483	0.717552	0.00860556	-0.389308	0.236632
1377108_at	Smcr7l	Smith-Magenis syndrome chromosome region, candidate 7-like (human)	6.49 ± 0.03	6.48 ± 0.04	up	0.876294	0.417857	0.176481	0.743691	0.00869732
1385660_at	Smek1	SMEK homolog 1, suppressor of mek1 (Dictyostelium)	9.91 ± 0.04	9.95 ± 0.04	down	0.508207	0.259569	0.415233	0.773891	0.00518794
1389083_at	Smek2	SMEK homolog 2, suppressor of mek1 (Dictyostelium)	9.46 ± 0.02	9.42 ± 0.02	up	0.277328	0.723457	0.00782842	0.339863	0.306498
1367641_at	Sod1	superoxide dismutase 1, soluble	12.72 ± 0.07	12.68 ± 0.04	up	0.718393	0.738762	0.00605845	-0.128875	0.705693
1398989_at	Son	Son DNA binding protein	11.61 ± 0.04	11.65 ± 0.02	down	0.41029	-0.746011	0.00533419	-0.0396176	0.907931
1368643_at	Spata6	spermatogenesis associated 6	7.19 ± 0.06	6.75 ± 0.11	up	0.00976431	0.551667	0.0629601	-0.523034	0.0987551
1372633_at	Spg20	spastic paraplegia 20, spartin (Troyer syndrome) homolog (human)	10.28 ± 0.08	9.93 ± 0.05	up	0.00698791	0.281094	0.376132	-0.206221	0.542947
1388452_at	Spock2	sparc/osteonectin, cwcv and kazal-like domains proteoglycan 2	11.51 ± 0.03	11.47 ± 0.05	up	0.403646	0.0948043	0.769466	-0.900883	0.000153916
1373018_at	Spryd3	SPRY domain containing 3	9.27 ± 0.08	9.18 ± 0.08	up	0.418497	0.739654	0.00596557	0.0727045	0.831769
1371419_at	Sptbn1	spectrin, beta, non-erythrocytic 1	14.15 ± 0.03	14.18 ± 0.02	down	0.43184	-0.760032	0.00412043	-0.352818	0.287212
1373203_at	Sptlc1	serine palmitoyltransferase, long chain base subunit 1	10.45 ± 0.04	10.36 ± 0.04	up	0.133754	0.769314	0.00344077	-0.294326	0.379641
1371353_at	Sqstm1	sequestosome 1	13.28 ± 0.04	13.24 ± 0.03	up	0.426564	0.78196	0.00265596	-0.161683	0.634826
1371104_at	Srebf1	sterol regulatory element binding transcription factor 1	7.37 ± 0.05	6.83 ± 0.11	up	0.00370586	0.558539	0.0590855	-0.221617	0.512524
1390178_at	Srprb	signal recognition particle receptor, B subunit	10.39 ± 0.04	10.54 ± 0.02	down	0.00897289	-0.143471	0.65644	0.293859	0.380433
1377923_at	Stard8	StAR-related lipid transfer (START) domain containing 8	7.52 ± 0.12	8.16 ± 0.2	down	0.0250576	-0.749561	0.00500429	-0.00445708	0.989623
1398910_at	Stub1	STIP1 homology and U-Box containing protein 1	12 ± 0.06	11.96 ± 0.03	up	0.501706	0.79918	0.00181598	-0.113334	0.740051
1387857_at	Stx7	syntaxin 7	12.84 ± 0.07	12.86 ± 0.04	down	0.888898	0.723543	0.00781754	0.000563351	0.998688
1370019_at	Sult1a1	sulfotransferase family, cytosolic, 1A, phenol-preferring, member 1	9.31 ± 0.12	8.68 ± 0.14	up	0.0061713	0.811406	0.00135603	0.0621081	0.856048
1374691_at	Sult5a1	sulfotransferase family 5A, member 1	7.79 ± 0.11	7.24 ± 0.05	up	0.00296952	0.240022	0.452404	-0.156168	0.646565
1398987_at	Supt4h1	suppressor of Ty 4 homolog 1 (S. cerevisiae)	10.45 ± 0.08	10.4 ± 0.04	up	0.579485	0.834337	0.000738825	0.0420094	0.902395
1372094_at	Supt5h	suppressor of Ty 5 homolog (S. cerevisiae)	11.72 ± 0.04	11.65 ± 0.04	up	0.195937	0.747132	0.0052283	0.191337	0.573039
1368682_at	Sv2a	synaptic vesicle glycoprotein 2a	11.9 ± 0.08	11.96 ± 0.05	down	0.521234	-0.793973	0.00204463	-0.296255	0.376378
1398244_at	Syf2	SYF2 homolog, RNA splicing factor (S. cerevisiae)	10.67 ± 0.05	10.65 ± 0.03	up	0.728899	0.719748	0.00831021	0.141791	0.677508
1369135_at	Syt11	synaptotagmin XI	8.39 ± 0.24	8.34 ± 0.12	up	0.877994	0.712248	0.00935156	0.202643	0.550121
1383108_at	Taf13	TAF13 RNA polymerase II, TATA box binding protein (TBP)-associated factor	10.41 ± 0.04	10.31 ± 0.04	up	0.106748	0.758697	0.00422604	0.0514048	0.880687
1371122_at	Tank	TRAF family member-associated NFKB activator	7.81 ± 0.13	7.63 ± 0.05	up	0.255433	0.774953	0.00307172	-0.0108772	0.974679
1373464_at	Tbc1d22a	TBC1 domain family, member 22a	7.59 ± 0.05	7.54 ± 0.07	up	0.62049	-0.0814622	0.80129	-0.833547	0.00143344
1393137_at	Tctex1d1	Tctex1 domain containing 1	7.28 ± 0.06	7.78 ± 0.12	down	0.00672436	-0.557795	0.0594963	0.340816	0.305055
1368268_at	Tdg	thymine-DNA glycosylase	8.59 ± 0.07	8.88 ± 0.05	down	0.00840565	-0.119556	0.711316	0.147828	0.664458
1375656_at	Tecpr1	tectonin beta-propeller repeat containing 1	8.13 ± 0.06	8.21 ± 0.06	down	0.361196	-0.814988	0.00123999	-0.179809	0.596779
1379949_at	Tfb1m	transcription factor B1, mitochondrial	8.96 ± 0.06	8.92 ± 0.04	up	0.57403	0.778353	0.00286421	0.0414791	0.903622
1378343_at	Tfip11	tuftelin interacting protein 11	7.19 ± 0.07	7.13 ± 0.05	up	0.481501	0.755481	0.00448864	0.309163	0.35491
1388011_a_at	Tgfb2	transforming growth factor, beta 2	7.77 ± 0.12	7.6 ± 0.08	up	0.266905	0.733993	0.00657383	-0.13344	0.695691
1398763_at	Timm23	translocase of inner mitochondrial membrane 23 homolog (yeast)	11.53 ± 0.06	11.51 ± 0.03	up	0.751554	0.785872	0.0024434	-0.051538	0.88038
1386940_at	Timp2	TIMP metallopeptidase inhibitor 2	11.69 ± 0.1	11.51 ± 0.07	up	0.201219	0.749638	0.00499724	-0.0905831	0.79111
1369879_a_at	Tmbim6	transmembrane BAX inhibitor motif containing 6	11.55 ± 0.08	11.5 ± 0.06	up	0.595863	0.718643	0.00845781	0.261761	0.43684
1390832_at	Tmcc3	transmembrane and coiled-coil domain family 3	10.53 ± 0.08	10.1 ± 0.07	up	0.00246913	0.390027	0.210069	-0.365939	0.268386
1389338_at	Tmem126b	transmembrane protein 126B	11.09 ± 0.07	11.07 ± 0.04	up	0.80665	0.714655	0.00900734	0.0422293	0.901886
1388635_at	Tmem127	transmembrane protein 127	10.9 ± 0.07	11.04 ± 0.05	down	0.125375	-0.82598	0.000931001	-0.0951018	0.780904
1379683_at	Tmem136	Transmembrane protein 136	8.73 ± 0.09	8.93 ± 0.05	down	0.0851844	-0.744316	0.00549732	0.135533	0.691121
1372230_at	Tmem147	transmembrane protein 147	10.44 ± 0.06	10.41 ± 0.04	up	0.638393	0.814881	0.00124332	0.0445735	0.896464
1376085_at	Tmem185a	transmembrane protein 185A	8.46 ± 0.04	8.64 ± 0.04	down	0.00815348	-0.219163	0.493736	0.103539	0.76193
1372206_at	Tmem55b	transmembrane protein 55B	9.11 ± 0.04	9.04 ± 0.04	up	0.258399	0.727377	0.00734236	0.149108	0.661701
1399012_at	Tmem59	transmembrane protein 59	13.38 ± 0.02	13.34 ± 0.02	up	0.181262	0.78157	0.00267795	-0.111273	0.744641
1398879_at	Tmem66	transmembrane protein 66	12.78 ± 0.06	12.77 ± 0.03	up	0.962974	0.716297	0.00877786	-0.0546584	0.873186
1370442_at	Tmsbl1	thymosin beta-like protein 1	9.56 ± 0.03	9.77 ± 0.04	down	0.00260893	-0.551447	0.0630871	0.0566904	0.868506
1371194_at	Tnfaip6	tumor necrosis factor alpha induced protein 6	4.85 ± 0.18	5.9 ± 0.19	down	0.00264429	-0.561143	0.0576611	0.212195	0.531055
1376982_at	Tnrc6b	trinucleotide repeat containing 6B	9.82 ± 0.12	9.91 ± 0.08	down	0.566313	-0.823488	0.000995158	-0.339913	0.306421
1389386_at	Toag1	tolerance-associated gene 1	8.45 ± 0.06	8.46 ± 0.06	down	0.904069	0.710549	0.00960033	0.113217	0.74031
1372020_at	Tom1	target of myb1 homolog (chicken)	9.5 ± 0.07	9.36 ± 0.03	up	0.0850319	0.844278	0.000551849	-0.143003	0.674882
1383502_at	Topbp1	topoisomerase (DNA) II binding protein 1	8.24 ± 0.07	8.33 ± 0.04	down	0.273938	-0.850062	0.000461399	0.0945383	0.782175
1368838_at	Tpm4	tropomyosin 4	8.3 ± 0.06	8.29 ± 0.07	up	0.947627	0.339959	0.279614	0.858405	0.000718906
1368215_at	Tpp1	tripeptidyl peptidase I	10.7 ± 0.06	10.33 ± 0.06	up	0.00134569	0.544237	0.0673442	-0.412969	0.206821
1367976_at	Tpp2	tripeptidyl peptidase II	10.55 ± 0.02	10.69 ± 0.02	down	0.00129038	-0.539746	0.0700942	0.117009	0.731885
1378582_at	Trabd	TraB domain containing	5.9 ± 0.06	5.88 ± 0.08	up	0.879359	0.0861814	0.789999	0.747992	0.00811449
1372252_at	Trappc1	trafficking protein particle complex 1	10.78 ± 0.08	10.68 ± 0.03	up	0.294848	0.911251	3.73013e-05	-0.091786	0.78839
1382513_at	Trem2	triggering receptor expressed on myeloid cells 2	6.65 ± 0.07	5.99 ± 0.13	up	0.00191517	0.732522	0.00673919	-0.115575	0.73507
1388821_at	Trib2	tribbles homolog 2 (Drosophila)	9.62 ± 0.08	10.08 ± 0.02	down	0.00237339	-0.224611	0.48278	0.299539	0.370856
1373578_at	Trim2	tripartite motif-containing 2	13.46 ± 0.03	13.37 ± 0.02	up	0.0556201	0.862496	0.000305927	-0.191104	0.573515
1392972_at	Trio	triple functional domain (PTPRF interacting)	12.29 ± 0.07	12.46 ± 0.03	down	0.0697181	-0.898419	7.16691e-05	-0.125834	0.71238
1371917_at	Trmu	tRNA 5-methylaminomethyl-2-thiouridylate methyltransferase	6.81 ± 0.08	6.63 ± 0.03	up	0.0658633	0.760091	0.00411587	-0.451797	0.163008
1371584_at	Trpc4ap	transient receptor potential cation channel, subfamily C, member 4 associated protein	9.45 ± 0.02	9.42 ± 0.02	up	0.347073	0.754833	0.00454308	-0.460877	0.153671
1371612_at	Tsen34	tRNA splicing endonuclease 34 homolog (S. cerevisiae)	10.08 ± 0.1	9.97 ± 0.08	up	0.397067	0.800872	0.00174607	0.0700271	0.837892
1372712_at	Ttc1	tetratricopeptide repeat domain 1	10.72 ± 0.1	10.65 ± 0.03	up	0.567718	0.76883	0.00347393	-0.0441812	0.897371
1389296_at	Ttc35	tetratricopeptide repeat domain 35	11.94 ± 0.05	11.94 ± 0.03	down	0.919541	0.713687	0.00914457	0.110529	0.746299
1390167_at	Ttc9b	tetratricopeptide repeat domain 9B	10.36 ± 0.04	10.73 ± 0.04	down	6.36651e-05	-0.458803	0.133547	0.476265	0.138626
1373718_at	Tubb2a	tubulin, beta 2a	14.14 ± 0.02	14.27 ± 0.03	down	0.00620361	-0.17609	0.584077	0.375124	0.255632
1395693_at	Txndc4	thioredoxin domain containing 4 (endoplasmic reticulum)	9.09 ± 0.13	9.04 ± 0.08	up	0.750177	0.843357	0.000567437	0.0925992	0.786552
1368309_at	Txnrd2	thioredoxin reductase 2	7.14 ± 0.15	6.86 ± 0.08	up	0.150841	0.713353	0.00919226	-0.134284	0.693848
1370274_at	Ubb	ubiquitin B	14.81 ± 0.04	14.75 ± 0.01	up	0.203893	0.771094	0.0033208	-0.193992	0.567624
1371944_at	Ube2l3	ubiquitin-conjugating enzyme E2L 3	11.87 ± 0.1	11.81 ± 0.06	up	0.648699	0.798449	0.00184685	0.153848	0.651527
1395426_at	Ube2v1	ubiquitin-conjugating enzyme E2 variant 1	11.87 ± 0.08	11.84 ± 0.06	up	0.709502	0.746557	0.00528241	0.244293	0.469101
1395298_at	Ubp1	upstream binding protein 1 (LBP-1a)	6.76 ± 0.09	6.78 ± 0.12	down	0.885495	0.0952748	0.768349	0.751352	0.00767942
1388691_at	Ubqln4	ubiquilin 4	9.48 ± 0.05	9.49 ± 0.03	down	0.899551	-0.738662	0.00606898	-0.411253	0.208903
1387406_at	Uhmk1	U2AF homology motif (UHM) kinase 1	8.26 ± 0.24	8.21 ± 0.15	up	0.878007	0.717399	0.00862647	0.319172	0.338714
1371972_at	Unc84b	unc-84 homolog B (C. elegans)	9.74 ± 0.09	9.36 ± 0.03	up	0.00637733	0.327409	0.298874	-0.087126	0.798939
1371432_at	Vat1	vesicle amine transport protein 1 homolog (T californica)	5.69 ± 0.13	5.4 ± 0.13	up	0.133216	0.719645	0.00832377	-0.566283	0.0693471
1369933_at	Vdac2	voltage-dependent anion channel 2	13.52 ± 0.04	13.48 ± 0.02	up	0.371355	0.842569	0.000581046	-0.0436606	0.898575
1386902_at	Vdac3	voltage-dependent anion channel 3	13.48 ± 0.06	13.46 ± 0.02	up	0.723318	0.711284	0.00949203	0.0461448	0.892832
1388330_at	Vkorc1	vitamin K epoxide reductase complex, subunit 1	9.1 ± 0.06	8.91 ± 0.06	up	0.0470753	0.788417	0.00231225	-0.347599	0.294898
1373498_at	Vps11	vacuolar protein sorting 11 homolog (S. cerevisiae)	9.65 ± 0.07	9.57 ± 0.03	up	0.356029	0.824105	0.000978964	-0.0285794	0.933525
1371651_at	Vps25	vacuolar protein sorting 25 homolog (S. cerevisiae)	9.91 ± 0.1	9.87 ± 0.03	up	0.699481	0.75596	0.00444879	-0.0301584	0.929859
1371860_at	Vta1	Vps20-associated 1 homolog (S. cerevisiae)	10.59 ± 0.09	10.56 ± 0.03	up	0.810706	0.740464	0.00588217	-0.0141052	0.967168
1373737_at	Wash2	WAS protein family homolog 2	8.4 ± 0.04	8.23 ± 0.03	up	0.0099172	0.188341	0.557739	-0.0915462	0.788932
1369592_at	Wbp2	WW domain binding protein 2	4.25 ± 0.06	4.15 ± 0.05	up	0.238433	0.732816	0.00670586	-0.358045	0.279626
1389520_at	Wdr1	WD repeat domain 1	11.41 ± 0.05	11.34 ± 0.05	up	0.384944	0.742738	0.00565257	-0.16832	0.620796
1379084_at	Wdr22	WD repeat domain 22	5.99 ± 0.04	6.18 ± 0.05	down	0.00948157	-0.470605	0.122571	0.252724	0.453396
1369203_at	Wif1	Wnt inhibitory factor 1	6.56 ± 0.14	6.36 ± 0.09	up	0.267492	0.730267	0.00699887	-0.323687	0.331537
1392670_at	Wwc2	WW and C2 domain containing 2	9.45 ± 0.05	9.56 ± 0.06	down	0.17598	-0.77896	0.00282833	0.230977	0.494395
1373941_at	Yeats2	YEATS domain containing 2	9.18 ± 0.11	9.32 ± 0.05	down	0.291487	-0.87008	0.000233448	-0.0167406	0.961037
1389035_at	Yipf3	Yip1 domain family, member 3	7.85 ± 0.04	7.98 ± 0.05	down	0.0902919	-0.727588	0.0073169	-0.116258	0.733552
1371729_at	Ypel5	yippee-like 5 (Drosophila)	12.56 ± 0.05	12.44 ± 0.03	up	0.0779155	0.817082	0.00117579	-0.273029	0.416606
1370168_at	Ywhaq	tyrosine 3-monooxygenase/tryptophan 5-monooxygenase activation protein, theta polypeptide	13.56 ± 0.09	13.52 ± 0.05	up	0.696302	0.773257	0.00317937	0.194331	0.566933
1379664_at	Zc3h13	zinc finger CCCH type containing 13	8.25 ± 0.08	8.42 ± 0.06	down	0.129576	-0.83364	0.000753557	0.192706	0.570243
1388409_at	Zc3h7b	zinc finger CCCH-type containing 7B	10.18 ± 0.07	10.23 ± 0.05	down	0.628525	-0.709964	0.00968716	-0.367804	0.265767
1392629_a_at	Zcrb1	zinc finger CCHC-type and RNA binding motif 1	9.92 ± 0.06	9.99 ± 0.04	down	0.349942	-0.781117	0.00270359	0.10267	0.763878
1383572_at	Zdhhc6	zinc finger, DHHC domain containing 6	9.36 ± 0.06	9.33 ± 0.03	up	0.630836	0.765087	0.0037388	-0.245713	0.466439
1368152_at	Zdhhc7	zinc finger, DHHC-type containing 7	8.19 ± 0.08	8.06 ± 0.03	up	0.197949	0.786739	0.00239808	-0.213543	0.528388
1371464_at	Zfand6	zinc finger, AN1-type domain 6	12.11 ± 0.02	11.98 ± 0.03	up	0.00230712	0.661199	0.0192158	-0.408822	0.211875
1392772_at	Zfp318	zinc finger protein 318	9.64 ± 0.02	9.73 ± 0.02	down	0.00591635	-0.33659	0.284713	0.510647	0.108474
1381607_at	Zfp407	zinc finger protein 407	8.81 ± 0.08	8.88 ± 0.09	down	0.573081	-0.722509	0.00794951	-0.19665	0.562222
1379461_at	Zfp445	zinc finger protein 445	7.49 ± 0.09	7.33 ± 0.05	up	0.149874	0.830114	0.000831637	-0.00604807	0.985919
1384860_at	Zfp84	zinc finger protein 84	8.02 ± 0.03	8.19 ± 0.04	down	0.00440282	-0.343551	0.274235	0.169369	0.618589
1376189_at	Zmym1	zinc finger, MYM-type 1	8.38 ± 0.06	8.24 ± 0.07	up	0.157468	0.748297	0.0051199	-0.38119	0.247403
1393990_at	Znf503	zinc finger protein 503	6.05 ± 0.07	5.54 ± 0.03	up	0.000293279	0.400053	0.197552	-0.2949	0.378669
1391478_at	Znf532	zinc finger protein 532	9.87 ± 0.06	9.94 ± 0.05	down	0.393354	-0.779173	0.00281583	-0.44979	0.165117
1392575_at	Znf654	zinc finger protein 654	9.22 ± 0.12	9.34 ± 0.07	down	0.398588	-0.735187	0.00644186	0.234875	0.486929
1389445_at	Znf688	zinc finger protein 688	9.34 ± 0.02	9.32 ± 0.04	up	0.53822	0.217425	0.497254	-0.753366	0.00742707
