# Supplementary material for: Deep Sleep and Parietal Cortex Gene Expression Changes Are Related to Cognitive Deficits with Age
Source: PLoS One. 2011 Apr 4;6(4):e18387. doi: 10.1371/journal.pone.0018387 (PMC3070733; doi:10.1371/journal.pone.0018387)
Supplement: Table S2 — 560 genes significantly correlated (p≤0.05; Pearson's test) with active period deep sleep. These are listed in alphabetical order by gene symbol. Probe set ID (Affymetrix), Gene Title, R value, and p-value are also included. (XLS) [file pone.0018387.s002.xls]

## Sheet: Sheet1
			Active period deep sleep
Probe set	Symbol	Gene Title	R Value	P-value
1374513_at	40428	septin 7	-0.832622	0.0396786
1395644_at	Abca8	ATP-binding cassette, sub-family A (ABC1), member 8	0.917943	0.00982375
1390783_at	Abca8a	ATP-binding cassette, sub-family A (ABC1), member 8a	-0.83939	0.036622
1387909_at	Abi2	abl-interactor 2	0.842828	0.0351134
1374555_at	Acbd6	acyl-Coenzyme A binding domain containing 6	-0.845649	0.0338976
1370206_at	Accn4	amiloride-sensitive cation channel 4, pituitary	0.934037	0.00638324
1367680_at	Acox1	acyl-Coenzyme A oxidase 1, palmitoyl	0.848669	0.032619
1398294_at	Actn1	actinin, alpha 1	0.906796	0.0126257
1373448_at	Acyp1	acylphosphatase 1, erythrocyte (common) type	-0.85636	0.029467
1389151_at	Adam19	a disintegrin and metallopeptidase domain 19 (meltrin beta)	-0.88463	0.0191976
1389043_at	Adck4	aarF domain containing kinase 4	0.933124	0.00655912
1367978_at	Adcy2	adenylate cyclase 2 (brain)	-0.919622	0.00943138
1372301_at	Aebp1	AE binding protein 1	-0.928324	0.00752214
1387861_at	Aes	amino-terminal enhancer of split	0.820757	0.045313
1390966_at	Agpat6	1-acylglycerol-3-phosphate O-acyltransferase 6 (lysophosphatidic acid acyltransferase, zeta)	-0.837283	0.0375613
1368869_at	Akap12	A kinase (PRKA) anchor protein 12	-0.838193	0.037154
1368121_at	Akr7a3	aldo-keto reductase family 7, member A3 (aflatoxin aldehyde reductase)	-0.815651	0.0478444
1368003_at	Aldh1a2	aldehyde dehydrogenase 1 family, member A2	-0.850785	0.0317365
1371567_at	Aldh7a1	aldehyde dehydrogenase 7 family, member A1	0.963922	0.00192895
1372152_at	Alg14	asparagine-linked glycosylation 14 homolog (S. cerevisiae)	-0.967328	0.00158377
1375042_at	Alg8	asparagine-linked glycosylation 8, alpha-1,3-glucosyltransferase homolog (S. cerevisiae)	0.81981	0.0457775
1375948_at	Alkbh5	alkB, alkylation repair homolog 5 (E. coli)	-0.886348	0.018641
1389398_at	Ank1	ankyrin 1, erythrocytic	-0.857777	0.0289026
1371636_at	Ankrd13c	ankyrin repeat domain 13C	0.839507	0.0365702
1389026_at	Ankrd42	ankyrin repeat domain 42	-0.968958	0.00143044
1376638_at	Anks3	ankyrin repeat and sterile alpha motif domain containing 3	0.873202	0.0230972
1392646_at	Ano4	anoctamin 4	-0.834153	0.0389771
1389305_at	Anxa4	annexin A4	-0.865174	0.0260416
1387673_a_at	Anxa6	annexin A6	-0.900001	0.0144996
1393359_at	Ap3b2	adaptor-related protein complex 3, beta 2 subunit	0.870125	0.0242059
1377697_at	Apbb2	amyloid beta (A4) precursor protein-binding, family B, member 2	-0.888019	0.0181074
1398258_at	Apod	apolipoprotein D	-0.844804	0.0342599
1388997_at	Arf3	ADP-ribosylation factor 3	0.913432	0.0109167
1368166_at	Arl2	ADP-ribosylation factor-like 2	-0.871345	0.0237636
1367747_at	Arl3	ADP-ribosylation factor-like 3	0.863515	0.0266709
1371733_at	Arl8a	ADP-ribosylation factor-like 8A	-0.908863	0.0120805
1393051_at	Armcx1	armadillo repeat containing, X-linked 1	-0.912391	0.0111768
1375641_at	Arpc5l	actin related protein 2/3 complex, subunit 5-like	0.842813	0.0351199
1387077_at	Arpp-19	cyclic AMP phosphoprotein	-0.873539	0.0229773
1381018_a_at	Asap1	ArfGAP with SH3 domain, ankyrin repeat and PH domain 1	-0.840999	0.0359122
1372280_at	Asb2	ankyrin repeat and SOCS box-containing 2	0.827595	0.0420229
1380497_at	Ash1l	ash1 (absent, small, or homeotic)-like (Drosophila)	0.911972	0.0112822
1374871_at	Asrgl1	asparaginase like 1	0.841353	0.0357567
1376971_at	Atg10	autophagy-related 10 (S. cerevisiae)	-0.933191	0.00654611
1369798_at	Atp1b2	ATPase, Na+/K+ transporting, beta 2 polypeptide	0.828777	0.0414663
1387285_at	Atp2b2	ATPase, Ca++ transporting, plasma membrane 2	-0.831922	0.040001
1376239_at	Atp6v1c2	ATPase, H+ transporting, lysosomal V1 subunit C2	0.946065	0.00428508
1387127_at	Atrn	attractin	-0.883214	0.0196621
1371537_at	B4galt5	UDP-Gal:betaGlcNAc beta 1,4-galactosyltransferase, polypeptide 5	-0.892798	0.0166223
1399166_a_at	Bcl7b	B-cell CLL/lymphoma 7B	-0.813362	0.049
1378730_at	Bcorl1	BCL6 co-repressor-like 1	0.883944	0.019422
1393708_at	Bhlhe22	basic helix-loop-helix family, member e22	0.839883	0.0364037
1369773_at	Bmp3	bone morphogenetic protein 3	0.832421	0.0397712
1387232_at	Bmp4	bone morphogenetic protein 4	-0.892542	0.0167005
1391345_at	Bmper	BMP-binding endothelial regulator	-0.927304	0.00773495
1373945_at	Brunol5	bruno-like 5, RNA binding protein (Drosophila)	0.908523	0.0121694
1374669_at	Brwd2	bromodomain and WD repeat domain containing 2	-0.832362	0.0397982
1379366_a_at	Bspry	B-box and SPRY domain containing	-0.881827	0.0201222
1367657_at	Btg1	B-cell translocation gene 1, anti-proliferative	0.885595	0.018884
1378045_at	C1ql1	complement component 1, q subcomponent-like 1	0.901324	0.014125
1372243_at	Cab39	calcium binding protein 39	-0.835983	0.0381463
1390865_at	Cadps2	Ca++-dependent secretion activator 2	-0.812755	0.0493086
1370775_a_at	Calca	calcitonin/calcitonin-related polypeptide, alpha	-0.841316	0.0357731
1369752_a_at	Camk4	calcium/calmodulin-dependent protein kinase IV	0.814081	0.0486357
1368845_at	Camkv	CaM kinase-like vesicle-associated	0.83194	0.0399927
1367462_at	Capns1	calpain, small subunit 1	-0.887507	0.0182701
1373790_at	Car14	carbonic anhydrase 14	-0.82582	0.042866
1371536_at	Carhsp1	calcium regulated heat stable protein 1	-0.849968	0.0320757
1399048_at	Carm1	coactivator-associated arginine methyltransferase 1	0.891314	0.017077
1390386_at	Casp3	caspase 3, apoptosis related cysteine protease	0.819794	0.0457851
1374280_at	Cbln2	cerebellin 2 precursor	-0.928955	0.00739188
1373475_at	Ccdc58	coiled-coil domain containing 58	-0.856442	0.0294342
1375246_at	Ccdc72	coiled-coil domain containing 72	0.897981	0.015081
1375282_at	Ccm2	cerebral cavernous malformation 2	0.848247	0.0327961
1389101_at	Ccnc	cyclin C	-0.861055	0.0276173
1371953_at	Ccng2	cyclin G2	-0.813661	0.0488482
1371499_at	Cd9	CD9 molecule	-0.842961	0.0350554
1389157_at	Cdc42ep1	CDC42 effector protein (Rho GTPase binding) 1	-0.824033	0.043722
1389145_at	Cdc42ep2	CDC42 effector protein (Rho GTPase binding) 2	-0.811451	0.0499745
1374739_at	Cdca4	cell division cycle associated 4	0.946381	0.00423541
1391146_at	Cdh11	cadherin 11	-0.879962	0.0207488
1374139_at	Cdr2	cerebellar degeneration-related 2	-0.870754	0.0239774
1368480_at	Cdw92	CDW92 antigen	-0.833434	0.0393055
1375091_at	Cep164	centrosomal protein 164kDa	0.81256	0.049408
1384960_at	Cftr	cystic fibrosis transmembrane conductance regulator homolog	-0.891874	0.0169048
1373256_at	Chd3	Chromodomain helicase DNA binding protein 3	0.831259	0.0403077
1368287_at	Chn1	chimerin (chimaerin) 1	-0.844376	0.0344435
1386783_at	Chsy3	chondroitin sulfate synthase 3	-0.859977	0.0280369
1388405_at	Ckap5	cytoskeleton associated protein 5	-0.858964	0.028434
1376711_at	Cldn11	claudin 11	-0.81675	0.0472941
1381686_at	Clec16a	C-type lectin domain family 16, member A	0.852149	0.0311738
1368571_at	Clip2	CAP-GLY domain containing linker protein 2	-0.931874	0.00680359
1373747_at	Cnih2	cornichon homolog 2 (Drosophila)	0.870579	0.024041
1370693_a_at	Cnp	2',3'-cyclic nucleotide 3' phosphodiesterase	-0.824087	0.0436965
1367818_at	Coq3	coenzyme Q3 homolog, methyltransferase (S. cerevisiae)	-0.951651	0.0034499
1388596_at	Cotl1	coactosin-like 1 (Dictyostelium)	0.859587	0.0281894
1388113_at	Cox8a	cytochrome c oxidase, subunit VIIIa	0.811893	0.0497482
1375943_at	Cp110	CP110 protein	-0.885194	0.0190141
1384863_at	Cpne7	copine VII	0.866073	0.0257037
1375033_at	Cpt1c	carnitine palmitoyltransferase 1c	0.942254	0.00490567
1387683_at	Crhr1	corticotropin releasing hormone receptor 1	0.856388	0.0294556
1370026_at	Cryab	crystallin, alpha B	-0.843997	0.0346073
1368162_at	Cst6	cystatin E/M	0.819705	0.045829
1387113_at	Ctbp2	C-terminal binding protein 2	0.914193	0.0107284
1370922_at	Ctxn1	cortexin 1	0.946472	0.00422124
1372216_at	Cyb561d1	cytochrome b-561 domain containing 1	0.923521	0.00854978
1369939_at	Cycs	cytochrome c, somatic	-0.842262	0.0353595
1396327_at	Cyp2j10	cytochrome P450, family 2, subfamily j, polypeptide 10	-0.837297	0.0375546
1377270_a_at	Dcp1b	DCP1 decapping enzyme homolog b (S. cerevisiae)	0.844716	0.0342973
1373441_at	Dctn5	dynactin 5	-0.931742	0.00682982
1374966_at	Dcx	doublecortin	0.850616	0.0318064
1388177_at	Ddn	dendrin	0.933888	0.00641181
1373752_at	Depdc5	DEP domain containing 5	0.829396	0.0411756
1384971_at	Depdc7	DEP domain containing 7	-0.823221	0.0441142
1388832_at	Dhrsx	dehydrogenase/reductase (SDR family) X-linked	0.916443	0.0101811
1390127_at	Dixdc1	DIX domain containing 1	-0.840024	0.0363416
1370328_at	Dkk3	dickkopf homolog 3 (Xenopus laevis)	-0.94778	0.00401923
1370507_at	Dlgap4	discs, large homolog-associated protein 4 (Drosophila)	0.856082	0.0295781
1373915_at	Dmpk	dystrophia myotonica-protein kinase	0.880641	0.0205195
1387116_at	Dnajb9	DnaJ (Hsp40) homolog, subfamily B, member 9	-0.85102	0.0316392
1372514_s_at	Dnal4	dynein, axonemal, light chain 4	0.860525	0.0278234
1374651_at	Dopey2	dopey family member 2	-0.866386	0.0255862
1389155_at	Dos	downstream of Stk11	0.848234	0.0328015
1371622_at	Dph1	DPH1 homolog (S. cerevisiae)	0.966865	0.0016287
1390272_at	Dph5	DPH5 homolog (S. cerevisiae)	-0.845991	0.0337517
1367994_at	Dpyd	dihydropyrimidine dehydrogenase	0.968424	0.0014798
1394028_at	Dusp10	dual specificity phosphatase 10	-0.844089	0.0345675
1368124_at	Dusp5	dual specificity phosphatase 5	-0.830591	0.0406183
1368402_at	Dync1li2	dynein, cytoplasmic 1 light intermediate chain 2	-0.856749	0.0293115
1374573_at	Dync2li1	dynein cytoplasmic 2 light intermediate chain 1	0.849203	0.032395
1388449_at	Eef1b2	eukaryotic translation elongation factor 1 beta 2	0.968138	0.00150665
1376770_at	Efhd1	EF-hand domain family, member D1	-0.822631	0.0443998
1389526_at	Efr3a	EFR3 homolog A (S. cerevisiae)	-0.838876	0.0368501
1393335_at	Egfl6	EGF-like-domain, multiple 6	0.977516	0.000752621
1373794_at	Egln2	EGL nine homolog 2 (C. elegans)	0.923468	0.00856148
1384147_at	Eif1a	eukaryotic translation initiation factor 1A	-0.813554	0.0489026
1395237_at	Eif5b	eukaryotic translation initiation factor 5B	0.877791	0.02149
1389975_at	Elavl4	ELAV (embryonic lethal, abnormal vision, Drosophila)-like 4 (Hu antigen D)	-0.817646	0.0468476
1377729_at	Elovl4	elongation of very long chain fatty acids (FEN1/Elo2, SUR4/Elo3, yeast)-like 4	-0.845783	0.0338404
1378016_at	Eml4	echinoderm microtubule associated protein like 4	0.889216	0.0177299
1368536_at	Enpp2	ectonucleotide pyrophosphatase/phosphodiesterase 2	-0.877725	0.0215127
1391864_at	Enpp6	ectonucleotide pyrophosphatase/phosphodiesterase 6	-0.81157	0.0499134
1385788_at	Ephb3	Eph receptor B3	0.843903	0.0346475
1394784_at	Esf1	ESF1, nucleolar pre-rRNA processing protein, homolog (S. cerevisiae)	0.846724	0.0334399
1393583_at	Etaa1	Ewing tumor-associated antigen 1	-0.848191	0.0328198
1389413_at	Evi2a	ecotropic viral integration site 2A	-0.849047	0.0324602
1389289_at	Ewsr1	Ewing sarcoma breakpoint region 1	0.907586	0.0124159
1373265_at	Exoc6b	exocyst complex component 6B	-0.953904	0.00313829
1371611_at	Ext2	exostoses (multiple) 2	0.875216	0.0223852
1399059_at	Ezh1	enhancer of zeste homolog 1 (Drosophila)	-0.824753	0.043376
1393808_at	Fa2h	fatty acid 2-hydroxylase	-0.857373	0.0290629
1389393_at	Fam108c1	family with sequence similarity 108, member C1	0.946786	0.0041723
1371386_at	Fam120a	family with sequence similarity 120A	0.907585	0.0124161
1385950_at	Fam131b	family with sequence similarity 131, member B	-0.866242	0.0256403
1376087_at	Fam134c	family with sequence similarity 134, member C	-0.822224	0.0445972
1383100_at	Fam18b2	family with sequence similarity 18, member B2	-0.815345	0.047998
1394881_at	Fam81a	family with sequence similarity 81, member A	0.828647	0.0415274
1374699_at	Fam84a	family with sequence similarity 84, member A	-0.871484	0.0237131
1382143_at	Farp1	FERM, RhoGEF (Arhgef) and pleckstrin domain protein 1 (chondrocyte-derived)	0.847305	0.0331936
1389991_at	Fbf1	Fas (TNFRSF6) binding factor 1	0.824946	0.0432836
1387437_at	Fbxo2	F-box protein 2	-0.864233	0.0263978
1372600_at	Fbxo31	F-box protein 31	-0.822856	0.0442908
1381903_at	Fbxo33	F-box protein 33	-0.884424	0.0192647
1373211_at	Fbxw4	F-box and WD repeat domain containing 4	0.851122	0.031597
1389106_at	Fbxw9	F-box and WD repeat domain containing 9	0.819023	0.0461652
1368114_at	Fgf13	fibroblast growth factor 13	0.867593	0.0251367
1370747_at	Fgf9	fibroblast growth factor 9	-0.911319	0.0114478
1377878_at	Fgfbp3	fibroblast growth factor binding protein 3	0.881642	0.0201838
1372653_at	Fkbp11	FK506 binding protein 11	0.956494	0.00279796
1372652_at	Foxo4	forkhead box O4	-0.824798	0.0433546
1373804_at	Foxp1	forkhead box P1	0.984332	0.000366318
1385601_at	Frg1l	FSHD region gene 1-like	-0.819352	0.0460027
1387843_at	Fst	follistatin	0.820822	0.0452807
1371561_at	G6pc3	glucose 6 phosphatase, catalytic, 3	0.933812	0.00642625
1372016_at	Gadd45b	growth arrest and DNA-damage-inducible, beta	-0.81726	0.0470397
1371896_at	Gadd45gip1	growth arrest and DNA-damage-inducible, gamma interacting protein 1	0.864699	0.0262213
1398615_at	Garnl4	GTPase activating Rap/RanGAP domain-like 4	0.887884	0.0181502
1389044_at	Gbf1	golgi-specific brefeldin A resistant guanine nucleotide exchange factor 1	-0.850694	0.031774
1374665_at	Gemin4	gem (nuclear organelle) associated protein 4	-0.926325	0.00794204
1379556_a_at	Ggps1	geranylgeranyl diphosphate synthase 1	-0.884659	0.019188
1387145_at	Gjb1	gap junction protein, beta 1	-0.86461	0.026255
1370200_at	Glud1	glutamate dehydrogenase 1	0.920472	0.00923548
1367844_at	Gnai2	guanine nucleotide binding protein (G protein), alpha inhibiting 2	0.841672	0.0356172
1370867_at	Gnb2	guanine nucleotide binding protein (G protein), beta polypeptide 2	0.827907	0.0418757
1388455_at	Gng10	guanine nucleotide binding protein (G protein), gamma 10	0.922693	0.00873344
1370843_at	Gng8	guanine nucleotide binding protein (G protein), gamma 8	-0.895855	0.0157045
1387039_at	Gpc1	glypican 1	-0.901121	0.0141823
1371363_at	Gpd1	glycerol-3-phosphate dehydrogenase 1 (soluble)	-0.815643	0.0478483
1389451_at	Gpr172b	G protein-coupled receptor 172B	0.90104	0.014205
1371696_at	Gpr56	G protein-coupled receptor 56	0.980187	0.000584968
1382967_at	Gpr64	G protein-coupled receptor 64	-0.85937	0.0282747
1387241_at	Gpr88	G-protein coupled receptor 88	0.815843	0.047748
1377145_at	Gpr98	G protein-coupled receptor 98	-0.857162	0.0291469
1368691_at	Gria3	glutamate receptor, ionotrophic, AMPA 3	0.827916	0.0418713
1387309_a_at	Grik1	glutamate receptor, ionotropic, kainate 1	-0.854281	0.0303041
1369163_at	Grik4	glutamate receptor, ionotropic, kainate 4	-0.86938	0.0244782
1387954_a_at	Grip2	glutamate receptor interacting protein 2	-0.899573	0.0146219
1386893_at	Grn	granulin	0.895743	0.0157377
1388122_at	Gstp1	glutathione-S-transferase, pi 1	-0.822977	0.044232
1393106_x_at	Gtf2f1	general transcription factor IIF, polypeptide 1	0.974585	0.000960683
1369097_s_at	Gucy1b3	guanylate cyclase 1, soluble, beta 3	-0.825421	0.0430566
1391575_at	Hapln4	hyaluronan and proteoglycan link protein 4	-0.889916	0.0175108
1372344_at	Hbs1l	Hbs1-like (S. cerevisiae)	-0.893632	0.0163696
1384378_at	Hcr	HCR (a-helix coiled-coil rod homolog)	-0.884144	0.0193563
1389164_at	Herc3	hect domain and RLD 3	-0.859535	0.0282099
1373222_at	Hexa	hexosaminidase A	0.882694	0.0198339
1385038_at	Hhip	Hedgehog-interacting protein	-0.890399	0.0173604
1376793_at	Hiatl1	hippocampus abundant transcript-like 1	-0.82982	0.0409774
1391560_at	Hivep1	human immunodeficiency virus type I enhancer binding protein 1	-0.851543	0.0314234
1387387_at	Hpca	hippocalcin	-0.81182	0.0497856
1378002_at	Hspa4l	heat shock protein 4 like	-0.923416	0.00857305
1390382_at	Hypk	Huntingtin interacting protein K	0.995102	3.59205e-05
1377657_at	Ibtk	inhibitor of Bruton agammaglobulinemia tyrosine kinase	-0.842549	0.0352344
1391501_at	Ift80	intraflagellar transport 80 homolog (Chlamydomonas)	-0.872953	0.0231859
1371462_at	Igfbp4	insulin-like growth factor binding protein 4	-0.816554	0.0473921
1372168_s_at	Igfbp6	insulin-like growth factor binding protein 6	-0.815878	0.0477306
1370410_at	Igsf1	immunoglobulin superfamily, member 1	0.814728	0.0483089
1388048_a_at	Inpp4b	inositol polyphosphate-4-phosphatase, type II	0.8869	0.0184641
1388697_at	Inpp5a	inositol polyphosphate-5-phosphatase A	0.839772	0.0364529
1368119_at	Inpp5j	inositol polyphosphate-5-phosphatase J	-0.911548	0.0113895
1392406_at	Ipp	intracisternal A particle-promoted polypeptide	-0.820596	0.0453915
1383564_at	Irf7	interferon regulatory factor 7	0.882465	0.0199098
1389004_at	Josd2	Josephin domain containing 2	-0.869171	0.0245549
1370545_at	Kcna1	potassium voltage-gated channel, shaker-related subfamily, member 1	-0.853545	0.030603
1378738_at	Kcnab1	potassium voltage-gated channel, shaker-related subfamily, beta member 1	-0.823232	0.0441084
1373987_at	Kcnip2	Kv channel-interacting protein 2	0.842272	0.035355
1370076_at	Kcnj16	potassium inwardly-rectifying channel, subfamily J, member 16	0.942232	0.00490925
1372398_at	Kctd15	potassium channel tetramerisation domain containing 15	-0.898293	0.0149906
1374582_at	Kctd9	potassium channel tetramerisation domain containing 9	-0.824571	0.0434634
1393101_at	Kdm2b	lysine (K)-specific demethylase 2B	0.823102	0.0441715
1391526_at	Kif16b	kinesin family member 16B	-0.972899	0.00109173
1384655_at	Kirrel3	kin of IRRE like 3 (Drosophila)	0.815192	0.0480749
1373125_at	Klc2	kinesin light chain 2	-0.909395	0.011942
1372328_at	Klc4	kinesin light chain 4	-0.88916	0.0177474
1374231_at	Klf16	Kruppel-like factor 16	0.901278	0.0141381
1379258_at	Klhl5	kelch-like 5 (Drosophila)	0.937011	0.00582655
1368384_at	Klk6	kallikrein related-peptidase 6	-0.858512	0.0286122
1375032_at	Kndc1	kinase non-catalytic C-lobe domain (KIND) containing 1	-0.890836	0.0172248
1371444_at	Lass2	LAG1 homolog, ceramide synthase 2	-0.904113	0.0133506
1389885_at	Limd2	LIM domain containing 2	0.866963	0.025371
1387090_a_at	Limk2	LIM domain kinase 2	0.944592	0.00451998
1379505_at	Lix1	Lix1 homolog (chicken)	0.96004	0.00236335
1376632_at	Lmcd1	LIM and cysteine-rich domains 1	0.931264	0.00692453
1388726_a_at	LOC100188932	dolichyl-diphosphooligosaccharide--protein glycosyltransferase subunit 4	0.948271	0.00394458
1376661_at	LOC313672	kazrin	-0.958518	0.00254545
1372330_at	LOC652955	goliath	-0.82191	0.0447499
1369644_at	Lphn2	latrophilin 2	-0.87772	0.0215146
1391765_at	Lrrc48	leucine rich repeat containing 48	0.903496	0.0135201
1370550_at	Lsamp	limbic system-associated membrane protein	0.972104	0.00115641
1385487_at	Lsm1	LSM1 homolog, U6 small nuclear RNA associated (S. cerevisiae)	-0.921703	0.00895564
1372312_at	Ltv1	LTV1 homolog (S. cerevisiae)	-0.819611	0.0458754
1387003_at	Luzp1	leucine zipper protein 1	-0.849111	0.0324335
1376253_at	Ly6h	lymphocyte antigen 6 complex, locus H	0.818101	0.0466216
1382192_at	Lyve1	lymphatic vessel endothelial hyaluronan receptor 1	0.834855	0.0386574
1370154_at	Lyz2	lysozyme 2	0.963081	0.00201941
1371495_at	M6pr	mannose-6-phosphate receptor, cation dependent	-0.822148	0.0446339
1368861_a_at	Mag	myelin-associated glycoprotein	-0.827648	0.0419978
1387753_s_at	Magi3	membrane associated guanylate kinase, WW and PDZ domain containing 3	0.839537	0.0365569
1377656_at	Mak16	MAK16 homolog (S. cerevisiae)	0.862454	0.0270771
1387040_at	Mal	mal, T-cell differentiation protein	-0.834229	0.0389424
1393053_at	Man1c1	mannosidase, alpha, class 1C, member 1	0.818764	0.0462931
1393806_at	Mansc1	MANSC domain containing 1	-0.941132	0.00509614
1374997_at	Map3k11	mitogen-activated protein kinase kinase kinase 11	-0.898979	0.0147924
1368886_at	Map3k12	mitogen activated protein kinase kinase kinase 12	0.814899	0.0482225
1399075_at	Map3k7	Mitogen activated protein kinase kinase kinase 7	0.843946	0.0346293
1368273_at	Mapk6	mitogen-activated protein kinase 6	-0.873481	0.022998
1390905_at	Mast4	microtubule associated serine/threonine kinase family member 4	-0.85422	0.0303287
1387341_a_at	Mbp	myelin basic protein	-0.822755	0.0443396
1384308_at	Meis1	Meis homeobox 1	0.887445	0.01829
1371715_at	MGC112883	LOC500651	-0.845858	0.0338086
1393091_at	Mier3	mesoderm induction early response 1, family member 3	-0.864204	0.0264086
1368263_a_at	Mobp	myelin-associated oligodendrocyte basic protein	-0.85495	0.0300332
1398257_at	Mog	myelin oligodendrocyte glycoprotein	-0.855796	0.0296927
1397535_at	Mpp5	membrane protein, palmitoylated 5 (MAGUK p55 subfamily member 5)	0.972541	0.00112062
1387368_at	Mras	muscle RAS oncogene homolog	0.849462	0.0322866
1367477_at	Mrpl53	mitochondrial ribosomal protein L53	0.913957	0.0107865
1372828_at	Msrb2	methionine sulfoxide reductase B2	-0.864499	0.0262969
1368302_at	Msx1	msh homeobox 1	-0.861915	0.0272847
1386949_a_at	Mta1	metastasis associated 1	-0.877707	0.021519
1368181_at	Mthfd1	methylenetetrahydrofolate dehydrogenase (NADP+ dependent) 1, methenyltetrahydrofolate cyclohydrolase, formyltetrahydrofolate synthetase	-0.818219	0.0465631
1385315_at	Mtss1l	metastasis suppressor 1-like	0.955334	0.00294802
1388766_at	Mtx2	metaxin 2	-0.937842	0.00567537
1374085_at	Mxd4	Max dimerization protein 4	0.823137	0.0441547
1374049_at	Myl6b	myosin, light chain 6B, alkali, smooth muscle and non-muscle	-0.886016	0.0187482
1389474_at	Mylip	myosin regulatory light chain interacting protein	-0.878809	0.021141
1388917_at	Myo1d	myosin ID	-0.857032	0.0291986
1374115_at	Mzf1	myeloid zinc finger 1	0.861676	0.027377
1398382_at	Nat13	N-acetyltransferase 13	-0.847655	0.0330454
1388391_at	Ndufa1	NADH dehydrogenase (ubiquinone) 1 alpha subcomplex, 1	0.837969	0.0372543
1371605_at	Ndufa12	NADH dehydrogenase (ubiquinone) 1 alpha subcomplex, 12	-0.886074	0.0187293
1368443_at	Necab2	N-terminal EF-hand calcium binding protein 2	0.878467	0.0212579
1370058_at	Nefl	neurofilament, light polypeptide	-0.901097	0.0141888
1367845_at	Nefm	neurofilament, medium polypeptide	-0.876283	0.022012
1374565_at	Nek6	NIMA (never in mitosis gene a)-related kinase 6	0.914588	0.0106313
1371202_a_at	Nfib	nuclear factor I/B	0.89915	0.0147433
1376325_at	Nfrkb	nuclear factor related to kappa B binding protein	0.922755	0.00871982
1368135_at	Ninj2	ninjurin 2	-0.859284	0.0283084
1371558_at	Nisch	nischarin	0.875743	0.0222003
1381875_at	Nmi	N-myc (and STAT) interactor	0.951684	0.00344527
1389862_at	Nol12	nucleolar protein 12	0.859989	0.0280321
1374792_at	Nol7	nucleolar protein 7	0.895634	0.01577
1376362_at	Nptxr	neuronal pentraxin receptor	0.830469	0.0406751
1370063_at	Nr2f2	nuclear receptor subfamily 2, group F, member 2	0.83236	0.0397991
1368476_at	Nr3c2	nuclear receptor subfamily 3, group C, member 2	-0.841994	0.0354765
1383530_at	Nrip3	nuclear receptor interacting protein 3	-0.91095	0.0115417
1390450_a_at	Ogn	osteoglycin	-0.973935	0.00101026
1369008_a_at	Olfm1	olfactomedin 1	0.824328	0.0435801
1370455_a_at	Olfm3	olfactomedin 3	-0.97371	0.00102769
1379593_at	Olig2	oligodendrocyte lineage transcription factor 2	-0.883766	0.0194803
1383830_a_at	Osbpl1a	oxysterol binding protein-like 1A	-0.822745	0.0443445
1371777_at	Pabpc4	poly A binding protein, cytoplasmic 4	0.850861	0.031705
1379335_at	Paip1	poly(A) binding protein interacting protein 1	-0.857585	0.0289788
1387377_a_at	Pak1	p21 protein (Cdc42/Rac)-activated kinase 1	-0.937702	0.00570064
1382275_at	Pak1ip1	PAK1 interacting protein 1	0.839796	0.0364419
1378380_at	Pak4	p21 protein (Cdc42/Rac)-activated kinase 4	0.838655	0.0369482
1392927_at	Paqr4	progestin and adipoQ receptor family member IV	-0.949476	0.00376447
1383274_at	Pcbp3	poly(rC) binding protein 3	-0.892757	0.0166348
1382130_at	Pcdh19	protocadherin 19	0.84162	0.03564
1385229_at	Pcdh20	protocadherin 20	-0.889064	0.0177777
1387812_at	Pcsk6	proprotein convertase subtilisin/kexin type 6	-0.868889	0.0246584
1389454_at	Pdcd5	programmed cell death 5	0.858928	0.0284481
1368089_at	Pde2a	phosphodiesterase 2A, cGMP-stimulated	0.871705	0.0236335
1368670_a_at	Pde4a	phosphodiesterase 4A, cAMP-specific (phosphodiesterase E2 dunce homolog, Drosophila)	-0.934969	0.00620599
1374452_at	Pde9a	phosphodiesterase 9A	0.886629	0.0185508
1370941_at	Pdgfra	platelet derived growth factor receptor, alpha polypeptide	0.873522	0.0229835
1375012_at	Pdzd4	PDZ domain containing 4	0.824153	0.0436642
1371441_at	Pea15a	phosphoprotein enriched in astrocytes 15A	0.854837	0.0300789
1371684_at	Pelo	pelota homolog (Drosophila)	-0.855291	0.0298958
1372141_at	Pfdn2	prefoldin subunit 2	0.863931	0.0265127
1395587_at	Phca	phytoceramidase, alkaline	-0.85952	0.028216
1390103_at	Phf2	PHD finger protein 2	-0.895334	0.0158591
1376653_at	Phtf1	putative homeodomain transcription factor 1	0.815004	0.0481697
1379352_at	Pip5k1b	phosphatidylinositol-4-phosphate 5-kinase, type I, beta	-0.884238	0.0193258
1377662_at	Pir	pirin (iron-binding nuclear protein)	-0.918869	0.00960637
1377408_at	Pla2g6	phospholipase A2, group VI (cytosolic, calcium-independent)	-0.853117	0.0307776
1387122_at	Plagl1	pleiomorphic adenoma gene-like 1	0.822896	0.0442711
1368700_at	Plcl1	phospholipase C-like 1	-0.822944	0.044248
1376762_at	Plekha1	pleckstrin homology domain containing, family A (phosphoinositide binding specific) member 1	-0.910097	0.0117606
1386943_at	Pllp	plasma membrane proteolipid (plasmolipin)	-0.828524	0.0415851
1387112_at	Plp1	proteolipid protein 1	-0.819359	0.0459996
1385835_at	Plxdc1	plexin domain containing 1	-0.90362	0.0134859
1377077_at	Plxna3	plexin A3	0.913627	0.0108683
1383547_at	Pnpla6	patatin-like phospholipase domain containing 6	0.881697	0.0201655
1370381_at	Pnrc1	proline-rich nuclear receptor coactivator 1	-0.867414	0.0252031
1372048_at	Podxl2	podocalyxin-like 2	-0.843706	0.0347327
1370432_at	Pou3f1	POU class 3 homeobox 1	-0.860678	0.0277638
1370089_at	Ppargc1a	peroxisome proliferator-activated receptor gamma, coactivator 1 alpha	-0.862478	0.027068
1373236_at	Ppcdc	phosphopantothenoylcysteine decarboxylase	-0.818103	0.0466204
1367813_at	Ppp1r14a	protein phosphatase 1, regulatory (inhibitor) subunit 14A	-0.870904	0.023923
1370174_at	Ppp1r15a	protein phosphatase 1, regulatory (inhibitor) subunit 15A	-0.876828	0.0218227
1378741_at	Ppp2r3c	protein phosphatase 2, regulatory subunit B'', gamma	-0.88498	0.0190835
1383700_at	Pppde2	PPPDE peptidase domain containing 2	-0.836066	0.0381088
1367969_at	Prdx6	peroxiredoxin 6	0.857151	0.0291511
1374344_at	Prg-2	plasticity-related gene 2	0.895281	0.015875
1390156_a_at	Prickle2	prickle homolog 2 (Drosophila)	0.860907	0.0276748
1369090_at	Prkg2	protein kinase, cGMP-dependent, type II	0.929267	0.00732784
1376010_at	Prpf4b	PRP4 pre-mRNA processing factor 4 homolog B (yeast)	-0.881853	0.0201135
1383429_at	Psmd14	proteasome (prosome, macropain) 26S subunit, non-ATPase, 14	-0.871989	0.0235314
1367663_at	Psme1	proteasome (prosome, macropain) activator subunit 1	0.83526	0.0384736
1383426_at	Pstpip1	proline-serine-threonine phosphatase-interacting protein 1	0.898309	0.0149858
1383372_at	Ptafr	platelet-activating factor receptor	0.883148	0.0196839
1367851_at	Ptgds	prostaglandin D2 synthase (brain)	-0.963971	0.00192377
1371372_at	Ptges3	prostaglandin E synthase 3 (cytosolic)	-0.883952	0.0194194
1386892_at	Ptms	parathymosin	0.835486	0.038371
1370193_at	Ptp4a1	protein tyrosine phosphatase 4a1	-0.834555	0.0387939
1370473_a_at	Ptpn23	protein tyrosine phosphatase, non-receptor type 23	-0.898488	0.014934
1370362_at	Ptprn	protein tyrosine phosphatase, receptor type, N	0.864497	0.0262975
1377617_at	Pura	purine rich element binding protein A	-0.824785	0.0433608
1370214_at	Pvalb	parvalbumin	-0.869189	0.0245482
1389800_at	Pwwp2b	PWWP domain containing 2B	0.823503	0.0439779
1387064_at	Pxmp3	peroxisomal membrane protein 3	-0.950206	0.00365747
1371930_at	Qars	glutaminyl-tRNA synthetase	0.943872	0.00463717
1367695_at	Qdpr	quinoid dihydropteridine reductase	-0.883191	0.0196696
1374069_at	Rab11a	RAB11a, member RAS oncogene family	-0.866439	0.0255666
1367884_at	Rab14	RAB14, member RAS oncogene family	0.819229	0.0460635
1383089_at	Rab21	RAB21, member RAS oncogene family	-0.831892	0.0400151
1387797_at	Rab7a	RAB7A, member RAS oncogene family	-0.889208	0.0177322
1370539_at	Rab8b	RAB8B, member RAS oncogene family	-0.870954	0.0239047
1391897_at	Rabgap1l	RAB GTPase activating protein 1-like	-0.853257	0.0307205
1373966_at	Rai1	retinoic acid induced 1	0.820011	0.0456785
1389263_at	Rai14	retinoic acid induced 14	-0.869031	0.024606
1368217_at	Ralbp1	ralA binding protein 1	-0.814123	0.0486141
1379552_s_at	Rap2ip	Rap2 interacting protein	0.895837	0.0157099
1370373_at	Rasd2	RASD family, member 2	-0.895545	0.0157963
1393081_at	Rasgef1a	RasGEF domain family, member 1A	0.889683	0.0175836
1389811_at	Rasgef1c	RasGEF domain family, member 1C	0.8503	0.0319379
1378544_at	Rbbp6	retinoblastoma binding protein 6	0.959453	0.00243279
1375093_at	Rbks	ribokinase	-0.824421	0.0435357
1372251_at	Rbm5	RNA binding motif protein 5	0.910018	0.0117808
1393643_at	Rcn1	reticulocalbin 1, EF-hand calcium binding domain	0.89277	0.0166308
1382179_at	Rdh14	retinol dehydrogenase 14 (all-trans/9-cis/11-cis)	-0.826842	0.0423795
1371724_at	Rexo2	REX2, RNA exonuclease 2 homolog (S. cerevisiae)	0.949739	0.0037258
1372805_at	RGD1310444	LOC363015	-0.908523	0.0121693
1374852_at	RGD1559909	RGD1559909	0.846447	0.0335574
1390527_at	RGD1562114	RGD1562114	-0.926082	0.00799377
1369045_at	Rgs14	regulator of G-protein signaling 14	0.873598	0.0229564
1368373_at	Rgs7	regulator of G-protein signaling 7	0.834079	0.0390106
1374534_at	Rhot2	ras homolog gene family, member T2	0.937928	0.00565974
1377061_at	Rics	Rho GTPase-activating protein	0.857703	0.0289322
1377623_at	Rkhd1	ring finger (C3HC4 type) and KH domain containing 1	-0.914736	0.0105949
1388749_at	Rmnd5a	required for meiotic nuclear division 5 homolog A (S. cerevisiae)	-0.899373	0.0146791
1379286_at	Rnf152	ring finger protein 152	-0.924639	0.00830489
1390584_at	Rnf165	ring finger protein 165	0.892563	0.0166939
1374311_at	Rnf207	ring finger protein 207	0.901373	0.0141112
1398308_at	Rpa3	replication protein A3	-0.837165	0.0376143
1399135_at	Rpap3	RNA polymerase II associated protein 3	0.889294	0.0177052
1386858_at	Rpl13	ribosomal protein L13	0.858508	0.0286137
1371344_at	Rpl27a	ribosomal protein L27a	0.918776	0.00962798
1388372_at	Rpl35	ribosomal protein L35	0.857303	0.0290909
1398760_at	Rpl35a	ribosomal protein L35a	0.833679	0.0391934
1398761_at	Rpl5	ribosomal protein L5	0.900263	0.0144251
1373396_at	Rprd1b	regulation of nuclear pre-mRNA domain containing 1B	-0.871389	0.0237476
1371318_at	Rps16	ribosomal protein S16	0.907803	0.0123587
1371377_at	Rps19	ribosomal protein S19	0.87487	0.0225065
1370242_at	Rps23	ribosomal protein S23	0.913011	0.0110215
1388481_at	Rps28	ribosomal protein S28	0.874883	0.0225022
1398751_at	Rps7	ribosomal protein S7	0.898886	0.0148192
1367569_at	Rpsa	ribosomal protein SA	0.889942	0.0175026
1391228_at	Rsph1	radial spoke head 1 homolog (Chlamydomonas)	0.929916	0.00719562
1382747_at	Rttn	rotatin	-0.838351	0.0370834
1373743_at	Rwdd2b	RWD domain containing 2B	-0.817253	0.047043
1398479_at	Ryr3	ryanodine receptor 3	0.859089	0.0283848
1369805_at	Sc65	synaptonemal complex protein SC65	-0.916349	0.0102036
1368656_at	Scg3	secretogranin III	-0.848452	0.0327097
1370166_at	Sdc2	syndecan 2	0.839165	0.0367215
1375450_at	Sdccag1	serologically defined colon cancer antigen 1	-0.863177	0.0267999
1371706_at	Sdccag3	serologically defined colon cancer antigen 3	0.831552	0.0401723
1370817_at	Sec11c	SEC11 homolog C (S. cerevisiae)	-0.850534	0.0318404
1371783_at	Selk	selenoprotein K	-0.862871	0.0269173
1374678_at	Sema4b	sema domain, immunoglobulin domain (Ig), transmembrane domain (TM) and short cytoplasmic domain, (semaphorin) 4B	0.842649	0.0351911
1390437_at	Sema5a	sema domain, seven thrombospondin repeats (type 1 and type 1-like), transmembrane domain (TM) and short cytoplasmic domain, (semaphorin) 5A	-0.842566	0.0352274
1367593_at	Sepw1	selenoprotein W, 1	0.836098	0.0380941
1398986_at	Serinc3	serine incorporator 3	-0.95142	0.00348269
1370947_at	Setd4	SET domain containing 4	0.879455	0.0209209
1374603_at	Setmar	SET domain and mariner transposase fusion gene	-0.829563	0.0410976
1388653_at	Sin3b	SIN3 homolog B, transcription regulator (yeast)	0.824726	0.0433893
1367853_at	Slc12a2	solute carrier family 12 (sodium/potassium/chloride transporters), member 2	-0.851266	0.0315375
1368047_at	Slc13a3	solute carrier family 13 (sodium-dependent dicarboxylate transporter), member 3	-0.938258	0.0056004
1386981_at	Slc16a1	solute carrier family 16, member 1 (monocarboxylic acid transporter 1)	-0.910355	0.0116941
1370609_a_at	Slc16a7	solute carrier family 16, member 7 (monocarboxylic acid transporter 2)	-0.940867	0.00514174
1388000_at	Slc24a2	solute carrier family 24 (sodium/potassium/calcium exchanger), member 2	-0.816764	0.0472871
1370020_at	Slc25a10	solute carrier family 25 (mitochondrial carrier; dicarboxylate transporter), member 10	0.853098	0.030785
1372341_at	Slc25a36	solute carrier family 25, member 36	0.822602	0.0444139
1389747_at	Slc26a8	solute carrier family 26, member 8	-0.845888	0.0337958
1369680_at	Slc2a13	solute carrier family 2 (facilitated glucose transporter), member 13	0.847884	0.0329492
1369704_at	Slc6a20	solute carrier family 6 (neurotransmitter transporter), member 20	-0.961585	0.00218518
1373787_at	Slc6a9	solute carrier family 6 (neurotransmitter transporter, glycine), member 9	-0.848998	0.032481
1378133_at	Slc7a11	solute carrier family 7 (cationic amino acid transporter, y+ system), member 11	0.91639	0.0101938
1373629_at	Slc7a6	solute carrier family 7 (cationic amino acid transporter, y+ system), member 6	0.938533	0.0055512
1371665_at	Smarcd3	SWI/SNF related, matrix associated, actin dependent regulator of chromatin, subfamily d, member 3	0.90833	0.0122199
1378178_at	Smc6l1	SMC6 structural maintenance of chromosomes 6-like 1 (yeast)	-0.881377	0.0202725
1375252_at	Smg5	Smg-5 homolog, nonsense mediated mRNA decay factor (C. elegans)	-0.814398	0.0484754
1393116_at	Smyd4	SET and MYND domain containing 4	0.917166	0.010008
1372581_at	Snf8	SNF8, ESCRT-II complex subunit, homolog (S. cerevisiae)	0.884725	0.0191665
1371742_at	Snrp70	U1 small nuclear ribonucleoprotein polypeptide A	0.860531	0.027821
1368043_at	Snx1	sorting nexin 1	-0.915853	0.0103232
1373239_at	Snx33	sorting nexin 33	-0.813092	0.0491372
1373305_at	Snx4	sorting nexin 4	0.812381	0.049499
1389193_at	Sorcs2	sortilin-related VPS10 domain containing receptor 2	0.819251	0.0460526
1389710_at	Sos1	Son of sevenless homolog 1 (Drosophila)	-0.911779	0.011331
1368439_at	Sox10	SRY (sex determining region Y)-box 10	-0.895843	0.015708
1373860_at	Sox4	SRY (sex determining region Y)-box 4	0.868117	0.0249429
1386865_at	Sparcl1	SPARC-like 1 (hevin)	0.863018	0.0268608
1394252_at	Spock3	sparc/osteonectin, cwcv and kazal-like domains proteoglycan (testican) 3	-0.82438	0.0435552
1388842_at	Srf	serum response factor (c-fos serum response element-binding transcription factor)	0.940533	0.00519929
1375351_at	Ssbp4	single stranded DNA binding protein 4	0.94934	0.00378465
1388129_at	Ssrp1	structure specific recognition protein 1	0.822188	0.0446147
1368882_at	St6galnac3	ST6 (alpha-N-acetyl-neuraminyl-2,3-beta-galactosyl-1,3)-N-acetylgalactosaminide alpha-2,6-sialyltransferase 3	-0.844762	0.0342775
1371823_at	Stag2	stromal antigen 2	-0.814951	0.0481962
1398999_at	Stard3	StAR-related lipid transfer (START) domain containing 3	-0.892267	0.0167846
1371781_at	Stat3	signal transducer and activator of transcription 3	-0.875069	0.0224369
1379279_at	Stim2	stromal interaction molecule 2	-0.845099	0.0341329
1367936_at	Stk10	serine/threonine kinase 10	0.874257	0.0227228
1387059_at	Stk39	serine/threonine kinase 39, STE20/SPS1 homolog (yeast)	-0.926992	0.0078006
1373943_at	Stk4	serine/threonine kinase 4	0.836718	0.0378148
1386857_at	Stmn1	stathmin 1	-0.865052	0.0260875
1370315_a_at	Stmn4	stathmin-like 4	-0.82639	0.0425945
1398400_at	Strada	STE20-related kinase adaptor alpha	0.848119	0.03285
1388658_at	Surf2	surfeit 2	0.866804	0.0254301
1375981_a_at	Suv39h1	suppressor of variegation 3-9 homolog 1 (Drosophila)	0.893429	0.0164309
1394499_at	Taf8	TAF8 RNA polymerase II, TATA box binding protein (TBP)-associated factorq	-0.925951	0.00802195
1387529_a_at	Tagln3	transgelin 3	-0.947035	0.00413369
1373760_at	Tars2	threonyl-tRNA synthetase 2, mitochondrial (putative)	0.829447	0.041152
1397538_at	Tbc1d30	TBC1 domain family, member 30	-0.846761	0.0334242
1369106_at	Tcea2	transcription elongation factor A (SII), 2	0.899586	0.0146182
1389555_at	Tcf19	transcription factor 19	-0.976512	0.000821019
1370916_at	Tec	tec protein tyrosine kinase	0.837781	0.0373382
1390819_at	Tef	thyrotrophic embryonic factor	0.827974	0.041844
1376038_at	Tex2	testis expressed 2	-0.866922	0.0253864
1383171_at	Tfb2m	transcription factor B2, mitochondrial	-0.911409	0.0114249
1381449_s_at	Tgfa	transforming growth factor alpha	-0.899882	0.0145338
1389965_at	Tgoln1	trans-golgi network protein	-0.909321	0.0119613
1391405_at	Thsd7a	thrombospondin, type I, domain containing 7A	0.86193	0.027279
1387169_at	Tle3	transducin-like enhancer of split 3 (E(sp1) homolog, Drosophila)	0.974945	0.000933784
1382596_a_at	Tmem214	transmembrane protein 214	0.940797	0.00515377
1382689_at	Tmem41b	transmembrane protein 41B	-0.895054	0.0159427
1376571_at	Tmem42	transmembrane protein 42	0.914297	0.0107028
1370807_at	Tmem49	transmembrane protein 49	-0.955681	0.00290274
1371347_at	Tmem50b	transmembrane protein 50B	-0.835141	0.0385275
1377102_at	Tmem63a	transmembrane protein 63a	-0.887273	0.0183449
1368136_at	Tmpo	thymopoietin	-0.855667	0.0297446
1371911_at	Tnfaip1	tumor necrosis factor, alpha-induced protein 1 (endothelial)	0.812139	0.0496228
1375677_at	Tob2	transducer of ERBB2, 2	-0.850741	0.0317546
1382579_at	Tox3	TOX high mobility group box family member 3	0.91104	0.0115189
1375420_at	Tp53i11	tumor protein p53 inducible protein 11	0.870794	0.0239627
1386979_at	Tpo1	developmentally regulated protein TPO1	-0.820253	0.0455598
1398365_at	Tppp3	tubulin polymerization-promoting protein family member 3	-0.83637	0.0379718
1376485_at	Traip	TRAF-interacting protein	0.928258	0.00753566
1371786_at	Trim35	tripartite motif-containing 35	0.827712	0.0419679
1385335_at	Trim39	tripartite motif-containing 39	0.990367	0.000138731
1378592_at	Trim59	tripartite motif-containing 59	-0.845249	0.0340688
1374133_at	Trit1	tRNA isopentenyltransferase 1	0.967185	0.00159753
1388209_at	Tsga10	testis specific 10	0.949754	0.00372356
1370881_at	Tst	thiosulfate sulfurtransferase, mitochondrial	0.849214	0.0323904
1389052_at	Ttc13	tetratricopeptide repeat domain 13	0.8396	0.0365289
1383858_at	Ttyh1	tweety homolog 1 (Drosophila)	0.94309	0.00476598
1384238_at	Ttyh2	tweety homolog 2 (Drosophila)	-0.853744	0.030522
1388131_at	Tubb2b	tubulin, beta 2b	0.933476	0.00649093
1398624_x_at	Tubb4	tubulin, beta 4	-0.875041	0.0224464
1398342_at	Tusc2	tumor suppressor candidate 2	-0.820128	0.045621
1388523_at	Txndc12	thioredoxin domain containing 12 (endoplasmic reticulum)	-0.983028	0.000429622
1398791_at	Txnrd1	thioredoxin reductase 1	-0.8795	0.0209057
1372127_at	Ubap2	ubiquitin-associated protein 2	0.976439	0.00082616
1385548_at	Ube2d1	ubiquitin-conjugating enzyme E2D 1, UBC4/5 homolog (yeast)	-0.981263	0.000523329
1388559_at	Ube2m	ubiquitin-conjugating enzyme E2M (UBC12 homolog, yeast)	0.824827	0.0433409
1371452_at	Ubl7	ubiquitin-like 7 (bone marrow stromal cell-derived)	-0.929753	0.00722866
1390785_at	Ubxd4	UBX domain containing 4	-0.950709	0.00358458
1389260_at	Ubxn6	UBX domain protein 6	0.816834	0.047252
1368858_at	Ugt8	UDP glycosyltransferase 8	-0.87624	0.022027
1389672_at	Uhrf1bp1l	UHRF1 binding protein 1-like	-0.86602	0.0257233
1367738_at	Unc119	UNC-119 homolog (C. elegans)	-0.836864	0.0377494
1369235_at	Unc5b	unc-5 homolog B (C. elegans)	-0.904853	0.0131489
1371678_at	Urm1	ubiquitin related modifier 1 homolog (S. cerevisiae)	-0.827396	0.042117
1395921_at	Usp35	ubiquitin specific peptidase 35	0.930263	0.00712537
1393320_at	Utp15	UTP15, U3 small nucleolar ribonucleoprotein, homolog (S. cerevisiae)	-0.876644	0.0218866
1376262_at	Uxs1	UDP-glucuronate decarboxylase 1	0.873268	0.0230738
1377146_at	Vip	vasoactive intestinal peptide	0.875965	0.0221229
1368854_at	Vsnl1	visinin-like 1	-0.838346	0.0370857
1376941_at	Wbscr16	Williams-Beuren syndrome chromosome region 16 homolog (human)	-0.906762	0.0126346
1372373_at	Wdr13	WD repeat domain 13	0.840556	0.0361067
1390784_at	Wdr37	WD repeat domain 37	0.854575	0.030185
1398363_at	Wdr54	WD repeat domain 54	0.882879	0.0197728
1387072_at	Wnk1	WNK lysine deficient protein kinase 1	-0.843319	0.0349001
1395268_at	Wwp1	WW domain containing E3 ubiquitin protein ligase 1	-0.869642	0.0243823
1394928_at	Xkr4	XK, Kell blood group complex subunit-related family, member 4	0.893764	0.0163296
1398575_at	Zbtb5	zinc finger and BTB domain containing 5	-0.862847	0.0269263
1385007_at	Zcchc9	zinc finger, CCHC domain containing 9	0.885274	0.0189879
1373335_at	Zdhhc9	zinc finger, DHHC-type containing 9	-0.819112	0.0461211
1373606_at	Zfand2b	zinc finger, AN1 type domain 2B	-0.839083	0.036758
1377154_at	Zfp157	zinc finger protein 157	-0.895767	0.0157305
1368726_a_at	Zfp347	zinc finger protein 347	0.895392	0.0158419
1372865_at	Zfp364	zinc finger protein 364	-0.845333	0.0340329
1390554_at	Zfp385b	zinc finger protein 385B	-0.892933	0.0165813
1372480_at	Zfp462	zinc finger protein 462	0.896298	0.0155735
1398663_at	Zfp61	zinc finger protein 61	0.912291	0.0112021
1381049_at	Zfyve9	zinc finger, FYVE domain containing 9	-0.959095	0.0024756
1389927_at	Zmiz1	zinc finger, MIZ-type containing 1	0.828593	0.0415525
1379657_a_at	Znf511	zinc finger protein 511	-0.868406	0.024836
1377433_at	Znf580	zinc finger protein 580	0.920153	0.00930873
1374362_at	Znf821	zinc finger protein 821	0.839995	0.036354
